# Supplementary material for: Inheritance and enzymatic basis of anthocyanin malonylation in Fragaria × ananassa
Source: Plant J. 2025 Oct 24;124(2):e70485. doi: 10.1111/tpj.70485 (PMC12551991; doi:10.1111/tpj.70485)
Supplement: Supplementary file 2 — Data S1. Metabolites GoodBerry. [file TPJ-124-0-s001.xlsx]

## Sheet: GoodBerry_Metaboliten
Location	Genotype	Harvest year	Replicate	Metabolite concentration [ppm equ. IS]
				Epiafzelechin(4a->8)-pelargonidin-3-glc)	Pelargonidin-3-malonylglucoside	Pelargonidin-3-glucoside	Pelargonidin-3-rutinoside	Cyanidin-3-malonylglucoside	Cyanidin-3-glucoside	HHDP-galloyl-glucoside	p-Cumaryl-glucose ester	Cinnamic acid-glucose ester	Ferulic acid-glucose ester/glucosid	Ellagic acid	Malic acid	Glutathione	Kaempferol-3-malonylglucoside	Quercetin-3-glucoside	Kaempferol-glucoside	Quercetin-glucuronide	Kaempferol-3-cumarylglucoside	Kaempferol-glucuronide	Kaempferol-acetyl/malonylglucoside	Quercetin-acetyl/malonylglucoside	(Epi)afzelechin-(epi)catechin dimer 1	Procyanidin B1	(Epi)afzelechin-(epi)catechin dimer 2	(Epi)catechin-(epi)catechin-(epi)catechin isomer 1	(Epi)catechin-(epi)catechin-(epi)catechin isomer 2	Procyanidin B3	(Epi)catechin-(epi)catechin-(epi)catechin isomer 3	Catechin	(Epi)afzelechin-(epi)catechin-(epi)catechin
Ciref	Candonga	2018	1	20.29	46.87	1618.18	397.18	4.9	178.88	97.29	420.9	88.12	9.42	30.52	117.64	184.57	31.83	13.84	43.01	216.71	17.12	45.32	69.98	26.86	37.29	131.56	39.27	36.96	49.52	129.27	37.67	69.6	7.35
Ciref	Candonga	2018	2	24.62	33.06	2068.99	520.86	2.27	169.38	72.54	519.59	93.32	10.79	37.42	116.81	135.83	26.36	13.97	33.67	126.93	19.67	33.09	54.38	16.3	28.01	122.81	32.4	18.38	37.61	108.77	22.53	43.4	8.15
Ciref	Candonga	2018	3	73.24	92.46	3825.02	820.63	2.39	295.79	34.68	433.07	64.54	5.62	19.69	93.97	293.04	21.18	6.76	21.01	56.12	10.14	22.58	35.28	14.58	14.63	86.38	27.58	18.48	33.45	88.72	27.83	30.57	5.88
Hansabred	Candonga	2018	1	12.73	43.5	1698.12	435.59	9.83	290.76	111.82	382.93	104.87	8	29.62	128.62	154.47	11.49	12.26	20.68	286.78	13.8	60.29	23.6	11.56	14.75	138.1	31.24	37.72	57.42	152.92	40.76	43.63	15.25
Hansabred	Candonga	2018	2	13.89	26.57	1793.75	696.9	6.09	392.7	106.74	451.26	120.23	8.47	48.09	151.42	112.12	25.7	23.3	23.72	335.26	7.41	70.4	36.62	22.14	15.33	173.78	44.58	43.1	69.97	169.01	41.97	65.03	20.43
Hansabred	Candonga	2018	3	6.92	19.05	1306.14	325.78	7.17	190.67	106.36	374.76	97.63	8.47	26.58	117.73	107.68	14.58	31.88	45.85	333.62	14.78	59.02	40.42	13.14	10.55	141.65	39.93	30.53	42.55	158.37	33.35	65.3	10.54
IFAPA	Candonga	2018	1	22.34	10.22	1396.52	369.12	8.22	280.58	68.25	286.16	62.51	9.1	18.86	136.14	78.53	22.53	9.99	45.53	331.68	90.63	76.12	52.28	10.46	31.77	110.74	25.47	22.9	41.46	135.85	22.06	70.63	7.21
IFAPA	Candonga	2018	2	14.23	21.48	1358.39	379.05	7.27	241.61	53.81	397.56	87.64	8.49	18.71	89.05	96.83	17.08	12.32	34.3	248.99	30.63	67.16	40.25	13.68	19.92	113.16	34.55	22.51	43.14	140.01	34.25	37.58	10.96
IFAPA	Candonga	2018	3	22.17	34.28	1612.35	355.91	19.03	290.56	75.03	284.05	67.5	7.84	30.66	122.68	111.21	24.88	10.03	35.26	257.84	34.98	67.98	49.62	15.7	23.28	79.4	22.15	19.43	40.34	107.84	21.63	34.29	6.47
INHORT	Candonga	2018	1	6.73	17.86	957.93	260.75	12.69	228.37	91.97	330.1	107.72	7.33	27.06	118.76	63.37	19.32	22.17	27.46	327.69	27.29	54.9	20.86	17.72	13.62	105.41	24.69	14.95	31.66	102.64	25.89	60.55	5.03
INHORT	Candonga	2018	3	7.72	12.87	692.3	261.82	6.61	206.29	121.72	362.65	98.71	7.73	20.36	115.38	56.1	23.6	18.18	23.92	286.76	5.16	58.77	23.55	19.29	25.46	82.84	24.68	15.69	27.78	93.01	25.48	45.61	4.36
INHORT	Candonga	2018	2	15.21	28.11	1754.03	554.41	7.6	353.99	110.25	683.26	179.59	12.46	33.28	130.93	155.85	23.47	18.01	26.05	358.07	11.66	82.11	19.22	26	15.31	112.73	29.91	21.54	27.96	115.61	17.18	72.17	7.55
UPM	Candonga	2018	1	19.55	63.34	1825.11	446.84	24.28	453.35	119.41	368.04	76.24	6.83	40.95	78.18	48.53	19.37	24.93	37.09	363.07	28.61	79.88	28.95	20.82	17.05	105.96	20.48	28.68	22.47	89.41	20.27	40.84	14.5
UPM	Candonga	2018	2	15.67	71.58	1745.57	435.58	23.06	448.75	133.33	455.79	93	12.56	43.18	124.22	54.41	22.77	31.39	40.46	393.48	16.87	95.6	33.4	15.26	26.66	141.63	39.69	48.68	43.56	128.36	37.56	64.37	23.87
UPM	Candonga	2018	3	14.55	41.78	1546.19	346.78	15.67	313.33	99.7	387.67	83.05	7.53	32.27	92.52	37.86	10.67	24.7	19.52	401.09	26.14	86.51	28.81	9.83	8.66	124.92	27.47	35.58	30.15	112.93	20.01	39.62	13.47
Ciref	Candonga	2017	1	30.13	51.51	2159.51	497.78	6.05	241.37	72.9	345.35	90.49	7.2	18.59	96.35	185.63	18.33	6.74	34.12	121.89	60.05	33.72	30.32	17.18	24.68	115.87	24.83	13.92	56.27	150.32	23.65	57.44	25.22
Ciref	Candonga	2017	2	38.23	74.39	2524.19	614.56	13.68	331.2	66.36	215.34	67.24	6.98	17.27	66.93	199.13	22.09	4.32	29.59	116.69	57.46	24.84	34.93	14.77	16.11	108.29	13.96	17.5	39.23	78.27	24.33	33.06	15.49
Ciref	Candonga	2017	3	26.86	48.09	1832.45	443.99	6.81	236.89	55.66	193.94	68.18	6.31	13.18	78.96	138.94	25.21	4.89	30.09	104.97	49.65	20.79	33.06	10.98	13.36	64.23	20.36	26.18	40.03	98.28	19.94	33.86	16.15
Hansabred	Candonga	2017	1	4.53	16.43	1129.32	309.09	12.16	350.79	55.67	156.8	50.47	2.87	7.66	45.25	193.68	5.35	13.05	16.18	198.33	17.02	42.55	8.62	9.22	10	86.14	16.79	13.99	21.81	72.05	18.59	37.22	7.87
Hansabred	Candonga	2017	2	6.97	21.33	1262.86	400.29	10.07	329.16	54.52	242	65.83	5.06	13.92	63.04	122.21	10.19	15.53	19.68	283.13	11.81	49.35	14.35	14.74	13.56	116.08	19.34	22.88	39.1	98.12	34.41	43.52	12.41
Hansabred	Candonga	2017	3	6.37	18.15	1125.73	329.39	12.03	337.3	50.62	186.89	73.9	4.4	7.83	54.08	114.22	8.07	18.29	28.13	300.23	19.24	54.49	13.75	15.21	14.09	82.33	26.44	25.02	35.86	70.45	19.41	55.1	12.44
IFAPA	Candonga	2017	1	23.13	62.84	1602.32	435.06	14.28	266.03	105.91	495.53	75.92	8.98	51.18	116.69	139.94	32.32	16.09	47.42	342.14	66.26	88.66	56.7	29.33	25.95	155.8	40.01	44.62	65.57	165.91	35.88	61.91	26.44
IFAPA	Candonga	2017	2	54.97	77.55	2183.68	594.63	18.47	382.52	91.95	424.27	82.87	8.47	41.15	123.12	162.63	25.2	10.3	39.01	249.7	42.15	67.93	37.75	19.77	21.88	126.91	38.31	35.87	50.49	149	24.42	60.21	34.81
IFAPA	Candonga	2017	3	27.37	68.23	1934.97	496.91	14.96	369.43	106.67	352.8	80.61	6.15	39.43	123.28	86.34	28.91	11.7	51.1	206.6	55.52	63.56	46.59	23.84	19.61	153.61	37.7	41.41	52.65	156.67	26.36	52.97	37.77
INHORT	Candonga	2017	1	9.34	14.95	1090.43	359.25	4.71	319.81	53.94	202.05	58.29	4.96	12.72	76.06	134.56	7.56	14.8	19.51	265.51	4.44	63.62	17.55	12.33	18.25	131.46	38.13	32.64	35.32	107.2	22.6	53.91	13.03
INHORT	Candonga	2017	2	10.1	12.17	1040.89	345.75	4.12	313.98	56.4	200.82	67.6	4.63	15.13	71.36	125.71	6.78	16.51	18.54	273.98	9.86	72.16	15.06	13	16.32	102.3	41.15	35.31	43.58	120.17	9	49.33	15.42
INHORT	Candonga	2017	3	7.81	12.25	1115.51	353.7	3.41	330.57	45.49	261.37	78.05	6.28	11.8	95.93	140.22	7.57	19.41	21.54	321.41	5.69	92.35	20.13	14.16	19.07	169.17	35.25	32.76	35.76	145.78	35.4	60.29	31.7
UPM	Candonga	2017	1	5.31	13.88	855.63	217.8	8.25	247.98	43.81	181.67	60.63	4.38	16.93	44.41	66.82	6.06	16.21	18.98	249.01	10.28	46.76	12.99	11.43	4.75	80.57	13.18	11.64	15.14	66.23	17.14	30.06	13.87
UPM	Candonga	2017	2	7.71	21.13	952.81	181.47	8.51	255.17	96.55	294.87	97.89	6.81	20.74	77.83	103.32	10.42	27.07	33.03	402.04	15.25	70.16	18.29	15.33	7.32	130.43	27.69	34.44	62.48	163.61	32.04	65.17	14.3
UPM	Candonga	2017	3	5.86	21.72	1053.49	200.61	15.68	279.47	82.87	231.32	72.09	5.02	24.93	55.66	74.27	12.63	17.7	22.98	300.67	11.58	57.62	14.45	10.06	6.3	132.4	16.44	33.01	25.51	95.81	31.66	34.07	12.63
Ciref	H020	2018	1	10.52	25.44	2162.4	199.72	1.53	149.3	41.07	378.1	71.21	6.09	29.98	125.94	144.68	28.14	15.7	48.67	81.23	15.5	26.96	31.88	22.82	5.54	93.3	19.95	10.37	30.38	71.62	25.24	45.88	2.47
Ciref	H020	2018	2	8.86	27.75	1970.84	168.77	5.65	169.35	42.26	428.59	50.74	7.76	32.1	136.3	134.37	31.35	17.44	46.91	71.28	48.25	34.07	44.72	26.22	11.33	128.77	38.03	26.24	56.43	146.88	41.69	49.71	6.35
Ciref	H020	2018	3	15.73	31.77	2186.63	159.63	2.12	105.9	43.8	176.77	37.29	4.92	29.56	74.31	157.16	25.11	17.93	37.67	64.04	22.82	25.2	56.86	28.24	9	146.17	35.38	22.43	32.8	94.34	37.89	39.48	5.83
Hansabred	H020	2018	1	5.86	13.2	1528.15	251.38	3.04	177.25	30.91	299.58	52.18	7.12	8.73	127.54	109.37	11.9	24.11	20.36	145.88	23.37	26.77	22.79	10.41	4.25	117.51	7.05	11.09	22.35	103.22	18.69	50.06	3.02
Hansabred	H020	2018	2	8.13	30.64	1877.68	399.49	3.66	277.5	38.84	217.48	40.51	5.79	17.32	73.29	110.05	23.57	19.13	16.9	104.65	17.96	19.73	19.16	19.17	3.43	109.25	37.63	21.24	25.26	91.02	24.26	32.76	6.83
Hansabred	H020	2018	3	6.85	27.54	1577.49	337.35	3.94	265.67	52.98	243.79	41.74	7.09	20.56	101.59	117.68	18.99	24.38	16.18	164.39	18.85	32.86	13.49	15.84	7.81	133.9	23.12	31.25	36.47	106.96	29.91	44.54	9.09
IFAPA	H020	2018	1	12.6	79.98	2463.5	642.91	37.92	372.55	86.73	161.53	38.06	7.91	41.81	95.27	72.03	26.79	18.99	41.93	202.03	78.84	46.97	37.63	25.76	12.61	110.68	20.52	19.89	31.86	114.34	29.63	45.11	6.02
IFAPA	H020	2018	2	10.11	74.33	2168.66	565.96	21.41	331.78	60.62	187.79	24.73	6.57	29.84	109.05	123.33	25.09	17.38	23.82	189.48	60.48	33.11	27.57	20.59	11.79	116.94	26.46	32.29	45.19	118.21	41.47	52.76	9.35
IFAPA	H020	2018	3	7.78	35.56	1419.15	370.36	14.48	266.83	76.5	213.74	38.67	7.33	32.47	92.51	94.2	28.23	27.45	37.1	239.22	78.77	61.48	40.36	28.41	9.97	95.62	20.78	23.1	29.41	116.02	26.54	44.1	7.46
INHORT	H020	2018	1	6.75	22.81	1277.68	234.76	6.56	260.3	99.87	398.11	90.66	8.25	55.37	177.82	125.55	10.69	24.28	28.02	244.5	22.35	46.35	21.58	21.99	20.43	129.49	29.94	18.91	23.32	120.03	28.32	73.59	8
INHORT	H020	2018	2	11.32	24.51	1517.42	341.37	9.71	277.43	173.68	438.36	121	11.3	55.28	179.26	116.17	51.03	27.36	30.95	278.82	30.58	60.17	48.98	41.82	21.24	179.81	36.48	14.55	46.47	125.12	25.87	84.38	8.13
INHORT	H020	2018	3	11.04	21.68	1471.18	226.96	9.85	180.56	70.44	525.45	112.61	10.79	29.26	188.96	50.32	19.23	9.75	23.75	87.88	14.4	29.55	32.24	7.18	3.8	32.91	9.13	6.42	8.72	31.21	3.19	30.39	0.81
UPM	H020	2018	1	2.85	8.72	1519.72	171.64	2.62	90.01	54.18	362.69	62.02	7.65	18.21	212.42	29.75	22.48	15.3	14.71	114.46	52.4	17.15	29.85	27.65	4.19	74.29	6.98	12.39	7.67	44.33	12.35	44.66	1.79
UPM	H020	2018	2	5.43	8.72	2049.07	230.73	1.26	96.85	10.71	174.99	30.71	5.01	1.92	142.67	31.36	20.51	15.18	18.17	60.45	34.06	17.23	20.05	9.69	2.47	29.93	4	2.22	4.39	16.85	2.94	27.28	1.95
UPM	H020	2018	3	11.13	16.98	2148.22	275.53	1.68	150.25	14.83	286.75	41.7	6.45	20.78	153.53	42.26	20.66	21.27	26.5	117.76	32.55	31.63	31.83	17.91	3.34	76.37	8.76	7.55	9.61	42.36	9.1	44.48	2.02
Ciref	H021	2018	1	32.33	169.84	2047.01	262.01	7.05	166.35	61.83	515.17	115.58	11.39	38.84	204.88	69.04	30.46	44.36	36.73	56.35	37.51	41.44	62.73	48.73	9.38	118.31	35.99	24.39	31.61	114.71	28.29	25.88	6.7
Ciref	H021	2018	2	25.16	123.48	2006.98	205.94	3.61	108.91	46	296.36	64.72	7.13	24.46	121.51	62.08	16.76	4.79	25.11	45.81	9.7	4.58	31.84	18.12	4.93	37.13	8.33	6.11	19.41	62.54	5.44	15.5	1.52
Ciref	H021	2018	3	20.57	34.64	1566.85	275.9	5.89	134.73	32.03	278.85	46.49	5.59	21.75	83.43	85.69	8.89	6.15	24.37	52.61	10.28	22.04	42.56	20.15	5.78	49.58	9.43	13.81	24.73	95.82	16.16	31.71	5.34
Hansabred	H021	2018	1	11.73	16.61	1741.64	313.02	3.29	115.38	31.6	244.42	63.68	7.69	6.1	147.68	55.52	16.26	11.82	26.18	78.64	27.15	30.95	43.87	12.09	6.83	100	20.32	14.78	21.12	76.28	20.64	51.11	4.43
Hansabred	H021	2018	2	23.6	45.87	2212.11	544.96	3.7	120.88	43.53	346.94	103.66	3.36	11.57	98.37	83.83	12.57	10.61	41.4	109.02	14.65	51.79	35.64	16.15	2.49	96.87	20.93	22.97	32.59	99.72	28.45	40.97	7.09
Hansabred	H021	2018	3	31.05	46.45	1765.24	612.34	9.37	185.94	58.31	221.13	58.31	5.67	19.34	98.4	32.31	15.29	10.48	26.61	159.16	40.31	40.8	33.44	17.57	3.88	85.31	22.41	25.95	30.15	86.72	24.31	32.85	8.31
IFAPA	H021	2018	1	14.48	21.6	1384.36	361.28	1.57	48.75	11.74	335.8	92.37	9.8	5.08	175.89	18.41	12.36	5.09	29.19	77.28	53.95	23.43	35.18	11.23	6.55	32.62	7.64	5.17	7.6	24.81	4.9	21.53	1.43
IFAPA	H021	2018	2	34.58	76.37	2056	523.67	5.92	154.63	52.66	284.05	55.44	8.14	27.68	94.42	31.82	26.73	14.48	43.38	224.66	67.07	65.36	89.88	33.03	11.67	107.07	16.13	19.96	34.88	101.53	18.25	30.4	6.83
IFAPA	H021	2018	3	41.81	97.08	2055.93	536.54	14.96	208.63	78.85	283.32	60.49	6.71	33.3	109.03	28.94	29.94	12.37	52.79	220.35	73.69	68.37	79.97	36.34	10.89	105	22.44	26.83	29.47	110.69	25.38	29.5	7.96
UPM	H021	2018	1	23.96	27.57	1933.24	259.68	8.06	194.91	66.27	196.08	52.61	12.78	17.96	102.6	17.63	16.68	10.14	43.52	176.77	82.25	38.06	73.87	26.16	9.97	88.5	20.57	14.53	22.57	71.21	13.47	40.85	3.58
UPM	H021	2018	2	32.53	34.72	2311.01	384.57	9.15	246.98	83.1	252.61	75.14	14.64	26.03	146.64	20.32	21.75	15.46	50.5	190.92	65.13	52.04	74.58	34.63	9.91	114.8	22	19.19	24.14	97.24	22.08	51.27	6.01
UPM	H021	2018	3	21.05	51.31	1748.54	373.27	18.12	202.87	104.59	248.31	55.98	12.09	25.07	90.96	28.73	20.78	14.36	45.37	215.84	77.37	65.15	83.57	37.3	10.7	101.22	31.34	29.68	34.4	112.41	33.55	49.05	11
Ciref	H022	2018	1	10.89	36.98	1564.84	142.6	3.72	77.33	92.17	571.03	107.38	8.38	37.69	111.19	90.43	40.77	24.25	14.37	53.15	21.16	27.79	63.68	9.03	12.54	62.86	19.3	15.96	45.44	119.83	7.41	40.62	4.7
Ciref	H022	2018	2	27.57	59.18	2540.31	210.24	6.1	157.62	53.8	464.83	93.39	9.4	44.38	142.35	103.13	42.34	36.77	13.77	99.36	44.63	34.39	55.61	15.38	15.51	85.27	23.65	28.53	60.61	120.7	21.25	44.19	8.12
Ciref	H022	2018	3	23.51	79.27	3458.69	353.83	4.81	150.73	86.48	387.45	71.03	4.75	25.84	73.54	154.16	39.3	18.24	14.26	46.23	36.62	18.78	51.84	12.59	11	95.84	13.97	23.52	45.98	103.6	23.98	32.47	4.51
Hansabred	H022	2018	1	14.29	22.09	1505.69	349.63	1.77	145.73	62	252.13	48.47	3.9	21.24	65.21	42.88	18	5.51	23.76	48.1	19.7	27.61	35.76	17.08	6.76	90.12	21.47	35.73	61.57	105.74	25.51	54.13	12.5
Hansabred	H022	2018	2	18.39	25.28	1871.79	374.94	9.17	199.09	83.04	301.02	81.51	7.55	26.3	79.91	33.04	18.49	10.94	27.4	59.75	22.41	28.13	42.01	16.38	6.17	95.13	30.19	34.56	62.07	129.61	30.45	53.78	12
Hansabred	H022	2018	3	6.8	18.74	1458.56	202.37	3.41	130.51	59.2	244.9	55.28	5.46	34.34	72.8	19.09	21.55	12.06	24.44	126.38	21.76	33.34	42.52	14.77	9.89	113.71	25.77	22.88	41.22	125.93	23.5	54.27	8.43
IFAPA	H022	2018	1	26.61	68.21	2438.26	636.32	16.44	314.58	85.97	340.02	64.38	8.32	37.99	108.4	74.33	38.89	10.77	48.38	175.75	45.72	43.18	49.06	18.67	18.18	88.65	14.3	27.21	51.88	122.83	23.78	40.58	6.76
IFAPA	H022	2018	2	22.22	77.35	3288.1	858.11	12.7	355.28	63.79	388.47	77.74	6.62	41.99	99.3	119.94	32.99	9.38	45.29	159.39	34.8	41.83	59.17	15.72	18.63	95.91	13.45	37.85	49.47	125.82	23.86	50.42	8.41
IFAPA	H022	2018	3	23.31	57.02	2506.24	654.06	9.04	235.36	71.82	308.12	50.01	5.28	32.09	86.36	87.28	30.13	7.86	31.27	104.04	36.02	27	47.19	13.54	17.32	80.35	18.12	29.9	50.07	117.04	22.71	38.43	9.53
INHORT	H022	2018	1	11.13	16.26	1692.82	266.52	21.02	219.27	292.21	519.53	146.89	6.88	71.38	156.33	92.42	62.96	11.37	39.57	208.6	13.54	63.15	51.67	29.72	31.55	145.5	26.44	30.59	47.73	148.9	36.12	81.28	4.92
INHORT	H022	2018	2	7.26	19.91	1187.63	148.8	3.92	111.79	54.93	594.34	199.48	7.22	9.83	157.87	107.38	9.49	5.44	16.32	67.26	11.23	11.38	18.26	5.97	16.5	27.13	11.65	8.38	19.05	43.71	9.53	38.63	1.41
INHORT	H022	2018	3	6.48	16.53	1181.22	206.64	16.32	179.72	260.26	589.25	176.42	13.62	52.32	171.55	83.01	41.89	13.03	41.23	187.52	28.06	53.71	59.19	12.33	29.64	131.94	30.59	27.38	43.76	143.28	29.98	87.78	7.03
UPM	H022	2018	1	21.52	38.52	2264.05	386.14	4.93	297.28	92.84	265.81	45.36	6.52	39.8	130.63	46.9	23.79	23.49	27	169.19	40.82	20.93	17.88	13.36	10.3	135.3	25.13	27.98	27.59	81.05	33.43	44.69	8.96
UPM	H022	2018	2	12.76	15.97	1832.65	167.59	1.57	121.54	81.93	497.98	66.19	8.76	51.38	117.65	24.1	20.06	7.45	45.64	56.17	32.77	41.26	47.62	5.84	18.08	97.8	17.14	18.21	18.82	73.55	17.65	36.73	6.22
UPM	H022	2018	3	13.11	11.72	2928.81	145.69	1.07	153.89	32.24	505.45	41.32	11.02	13.03	136.79	25.55	27.13	3.88	30.05	43.47	46.43	30.07	48.88	5.36	23.29	74.01	28.15	10.41	30.89	81.69	12.44	53.63	3.78
Ciref	H023	2018	1	41.93	1202.08	2671.88	488.68	48.47	434.03	29.61	267.35	81.65	13.25	17.95	169.51	136.78	23.23	13.89	13.76	190.12	16.39	20.88	23.24	9.48	8.08	110.63	7.23	11.67	27.16	59.1	14.38	66.42	3.18
Ciref	H023	2018	2	24.26	1534.59	3652.64	479.76	61.72	373.98	62.31	300.76	105.06	12.05	29.31	209.16	203.06	35.68	13.84	21.18	97.33	47.57	20.42	47.87	17.52	12.58	144.58	31.55	16.61	35.77	115.55	36.87	66.76	4.46
Ciref	H023	2018	3	18.46	830.38	1587.49	266.31	41.01	205.93	39.91	261.9	57.92	6.14	32.33	186.1	90.42	32.35	14.91	20.92	101.24	54.51	26.18	34.95	15.46	7.22	119.76	20.62	30.76	48.38	124.36	41.92	57.28	4.64
Hansabred	H023	2018	1	17.51	619.47	2220.86	464.76	83.99	566.64	80.88	282.17	90.46	9.88	37.62	145.92	47.26	17.71	44.18	28.23	394.49	38.02	55.69	33.76	28.51	7.38	142.79	14.53	25.61	33.65	138.75	35.81	61.54	6.17
Hansabred	H023	2018	2	21.33	733.92	1757.19	539.22	76.59	421.78	36.39	191.81	53.43	4.93	9.46	90.2	132.51	11.64	14.87	14.19	175.87	17.74	29.42	16.94	17.39	2.71	79	17.23	15.62	29.36	71.34	20.82	33.66	3.68
Hansabred	H023	2018	3	22.19	750.44	1927.88	482.64	65.05	471.76	80.37	363.34	91.74	8	33.31	139.09	48.93	30.4	62.09	36.73	398.84	32.68	67.3	48.66	39.4	9.84	126.47	11.04	25.01	42.47	119.77	18.92	47.51	5.46
IFAPA	H023	2018	1	22.42	619.33	1682.1	438.98	24.81	233.73	38.33	203.72	64.33	7.94	18.97	121.76	73.03	22.73	17.82	18.25	282.52	85.64	36.04	30.59	8.48	9.12	72.05	10.81	12.17	28.91	80.25	17.8	40.61	3.29
IFAPA	H023	2018	2	10.57	318.66	1231.52	321.39	13.32	160.93	40.03	222.67	69.11	8.01	7.51	200.41	69.07	19.68	17.86	22.53	161.69	75.34	34.77	30.47	9.92	8.85	58.13	8.04	8.95	16.16	61.17	12.82	36.36	1.35
IFAPA	H023	2018	3	19.39	701.83	1576.33	287.16	41.23	240.39	56.41	341.36	91.48	10.36	49.61	192.57	66.26	29.97	31.19	25.3	402.69	100.37	39.8	42.17	24.62	6.17	115.56	17.86	21.73	46.29	113.57	20.63	56.39	5.86
INHORT	H023	2018	1	19.15	463.34	1994.02	525.22	50.86	364.87	112.62	642	230.1	16.11	20.32	192.49	93.56	19.85	13.99	25.41	180.67	21.3	41.86	27.68	11.33	7.78	83.95	13.41	9.13	11.82	87.22	17.09	68	3.17
INHORT	H023	2018	2	16.23	546.99	1886.15	521.38	93.25	493.88	117.84	416.63	141.83	8.97	38.59	162	94.92	31.72	26.81	19.68	216.05	32.32	35.3	31.34	16.42	7.43	64.65	9.34	12.35	24.87	77.7	11.09	39.03	3.69
INHORT	H023	2018	3	13.69	478.36	1456.9	499.91	59.83	345.65	90.38	428.72	169.43	15.37	40.55	138.33	63.25	35.87	23.21	22.56	222.68	20.72	42.73	24.99	18.16	8.34	66.47	24.82	14.52	22.81	61.94	11.51	41.75	3.04
UPM	H023	2018	1	18.39	424.24	2464.62	331.4	23.59	273.74	26.68	272.11	74.22	6.44	6.92	157.78	83.52	8.9	9.3	19.37	120.55	20.77	18.38	19.39	11.77	4.74	27.51	10.18	6.28	11.17	29.58	5.31	26.11	0.92
UPM	H023	2018	2	24.75	609.35	2201.72	495.26	37.17	439.24	66.21	436.29	69.51	26.33	21.78	141.74	68.63	28.72	39.83	46.24	276.67	23.2	56.68	56.41	26.3	9.22	142.39	31	21.37	34.02	113.12	29.5	45.29	5.6
UPM	H023	2018	3	29.3	640.52	2331.99	444.49	36.32	334.78	41.21	372.93	63.89	7.84	16.08	142.22	47.94	21.68	22.14	28.49	178.59	31.92	33.88	32.27	11.92	8.52	78.32	21.6	9.24	23.7	66.32	16.47	49.19	3.9
Ciref	H024	2018	1	16.91	26.48	2353.2	259.78	1.72	78.54	34.69	531.2	62.58	8	7.1	163.18	161.49	53.26	23.35	21.84	123.39	37.65	30.54	30.72	18.36	14.17	117.95	30.92	37.85	62.46	197.12	31.48	68.4	7.65
Ciref	H024	2018	2	14.37	14.9	1143.11	208.76	0.96	132.85	86.28	299.78	67.3	6.15	34.06	192.99	78.69	33.23	29.71	40.96	95.52	74.75	31.78	62.94	28.75	25.07	155.65	21.34	28.06	50.82	158.76	32.97	63.86	11.52
Ciref	H024	2018	3	17.05	25.31	2236.29	277.35	0.91	94.31	46.14	320.09	43.39	5.2	24.91	134.97	123.7	27.42	26.84	27.7	83.85	47.7	31.71	64.84	24.68	16.75	155.55	27.51	35	46	173.66	44.13	39.11	13.2
Hansabred	H024	2018	1	18.22	26.95	2345.37	536.59	12.31	370.66	41.04	267.39	34.8	6.78	18.28	112.19	122.11	15.59	20.76	22.19	172.25	24.63	34.88	28.67	16.05	6.93	106.05	27.98	33.75	41.72	116.52	31.18	57.78	15.92
Hansabred	H024	2018	2	12.28	18.99	1540.08	314.78	8.32	270.31	65.02	293.89	32.42	7	29.55	114.7	67.01	15.32	22.26	30.28	189.71	28.59	41.79	37.31	14.27	5.47	123	38.92	38.72	48.03	123.62	27.65	50.46	12.36
Hansabred	H024	2018	3	20.79	26.09	2731.95	537.86	10.54	472	65.35	318.24	34.32	10.2	24.48	168.11	110	24.52	30.73	31.37	266.28	31.16	47.29	46.42	23.47	9.48	144.84	39.22	40.29	58.37	158.16	35.08	69.45	16.35
IFAPA	H024	2018	1	12.53	15.17	1507.11	196.06	2.98	152.35	61.23	429.55	62.1	7.01	58.63	149.54	61.87	28.77	13.48	25.37	229.63	82.08	33.1	39.65	25.23	12.91	161.31	28.02	28.85	61.43	159.6	32.29	58.64	15.21
IFAPA	H024	2018	2	16.67	7.83	1798.6	469.39	4.25	166.74	44.95	325.5	21.2	8.59	35.97	104.72	62.35	22.1	8.06	31.15	178.54	57.9	51.08	60.18	29.75	20.84	98.68	21.87	36.31	63.67	171.71	31.76	67.23	13.01
IFAPA	H024	2018	3	7.48	4.74	1285.92	335.59	0.57	84.72	45.6	397.29	55.34	6.98	6.04	222.8	90.29	12.72	10.16	27.45	115.25	58.27	50.03	43.37	10.32	16.68	73.67	12.75	13.52	40.73	95.39	9.95	63.62	2.46
INHORT	H024	2018	1	10.56	16.5	1816.9	466.64	9.46	306.38	110.64	530.75	97.93	25.11	36.72	185.23	114.48	31.57	39.98	28.59	278.7	30.5	82.89	53.43	60.31	37.43	191.66	61.02	37.18	58.4	205.29	50.78	109.83	16.28
INHORT	H024	2018	2	9.96	15.17	1371.84	333.79	18.32	227.17	76.09	589.32	110.25	22.81	31.97	178.36	110.54	18.72	46.96	18.67	304.03	15.43	68.24	34.07	38.77	13.71	113.16	20.37	22.89	36.54	109.48	28.01	53.63	8.77
INHORT	H024	2018	3	15.18	27.14	1564.23	273.3	4.28	155.5	71.12	799.15	165.82	8.85	10.38	207.44	113.17	18.04	18.91	14.58	142.84	13.1	52.19	33.08	23.62	15.82	102.5	33.26	15.3	38.01	107.7	19.29	54.33	5.57
UPM	H024	2018	1	13.02	25.51	2161.9	491.84	20.84	353.08	100.76	684.36	74.54	19.95	43.76	188.21	97.17	19.9	55.05	67.47	358.43	49.01	78.66	52.29	31.3	21.5	210.09	91.75	53.57	100.69	211.21	59.86	81.16	14.72
UPM	H024	2018	2	8.43	17.4	1772.74	389.99	22.11	376.19	123.67	448.75	53.98	15.17	36.21	132.91	78.03	21.82	35.37	66.24	363.64	38.08	80.18	39.39	23.58	15.58	182.07	58.23	46.09	63.91	181.78	56.06	83.19	12.56
UPM	H024	2018	3	17.46	20.94	2563.36	503.24	21.67	471.48	109.25	615.79	72.75	12.4	39.7	129.32	76.9	22.26	32.43	58.03	361.42	37.57	58.88	43.55	23.27	9.94	174.31	59.81	34.05	65.64	185.4	35.07	89.48	9.32
Ciref	H025	2018	1	22.2	24.26	1614.23	198.7	0.86	99.03	35.09	328.35	60.46	7.63	25.39	122.91	91.91	33.27	15.5	46.29	180.3	18.22	28.06	51.37	19.77	19.69	69.95	19.54	15.29	43.49	102.37	13.26	44.81	5.32
Ciref	H025	2018	2	21.96	18.94	1568.19	245.44	0.91	107.79	52.85	254.01	58.93	6.21	22.98	118.27	90.95	27.64	22.3	50.57	144.12	26.22	24.59	51.4	24.91	22.41	71.2	22.66	13.21	41.26	106.91	21.94	52.8	7.3
Ciref	H025	2018	3	18.22	30.95	1732.89	287.39	2.49	209.86	59.17	309.65	80.39	7.2	23.55	100.98	132.6	42.59	17.02	57.88	170.78	40.63	36.45	74.72	21.23	22.45	136.29	30.46	27.42	46.44	120.92	31.96	53.47	8.3
Hansabred	H025	2018	1	16.32	29.1	2187.8	617.22	24.58	655.64	98.2	322.78	54.6	10.97	30.67	158.28	154.82	41.88	52.75	40.54	439.81	24.77	80.98	44.78	26.19	13.61	221.36	70.86	62.08	88.49	232.41	59.46	114.75	33.58
Hansabred	H025	2018	2	11.64	20.61	1330.2	373.33	12.38	356.95	50.22	171.6	35.62	4.97	10.42	89.09	119.06	21.86	18.2	22.5	204.38	14.17	38.88	35.56	12.39	7.74	103.71	24.93	34.78	46.1	113.9	36.27	63.3	15.7
Hansabred	H025	2018	3	11.6	9.87	1444.51	337.29	3.62	326.37	30.23	199.06	33.79	4.84	6.05	101.33	174.73	22.34	19.6	25.15	207.54	12.77	36.4	34.89	10.64	14.63	105.1	26.72	25.43	46.89	111.91	24.37	79.82	6.99
IFAPA	H025	2018	1	9.37	17.79	1245.32	189.77	6.22	229.94	85.97	246.42	77.12	6.92	42.98	125.92	46.86	53.96	17.2	58.5	236.72	40.97	58.24	75.84	15.17	29.62	124.08	28.58	27.34	48.28	139.47	35.75	62.98	9.06
IFAPA	H025	2018	2	16.42	25.03	1636.56	302.46	13.06	362.17	68.91	171.2	44.94	4.4	25.15	86.32	64.11	36.44	11.95	37.98	160.54	32.83	32.37	41.9	10.38	17.18	78.56	20.59	29.88	45.53	95.89	29.21	55.57	8.18
IFAPA	H025	2018	3	10.83	22.93	1399.77	239.61	9.73	255.26	84.96	194.51	62.25	6.06	30.95	87.28	55.82	45.3	19.81	57.92	235.29	44.78	73.28	74.59	17	30.35	122.93	31.1	37.29	54.93	148.86	36.5	64.79	14.35
INHORT	H025	2018	1	6.15	12.59	992.37	293.42	12.31	331.71	95.9	384.74	78.44	7.4	21	118.42	109.46	20.43	43.65	44.52	306.65	11.74	91.64	35.26	36.47	31.21	111.78	38.84	36.22	33.45	135.29	39.43	119.25	10.91
INHORT	H025	2018	2	6.13	29.19	1463.27	298.09	19.21	268.22	108.51	542.01	131.3	11.11	31.69	111.54	111.06	32.17	29.37	65.87	332.74	11.15	104.14	41.54	32.89	16.56	96.67	24.45	21.72	40.25	127.11	37.73	60.48	6.1
INHORT	H025	2018	3	10.84	23.04	1359.44	277.95	10.17	261.67	72.26	464.29	129.52	5.99	28.21	156.34	135.35	20.45	14.53	30.6	223.9	18.59	43.76	26.17	6.73	12.96	99.82	24.38	23.57	42.59	127.81	35.56	82.53	5.15
UPM	H025	2018	1	19.15	39.05	1968.12	305.13	11.89	316.81	75.28	128.04	26.9	7	32.48	89.97	58.73	28.76	12.58	42.54	154.16	36.4	52.33	44.91	15.03	32.72	97.18	35.93	29.77	39.43	99.08	29.22	58.2	11.96
UPM	H025	2018	2	8.97	15.83	1336.65	224.15	9.78	223.91	120.93	195.68	43.28	6.08	34.98	121.02	44.1	52.69	21.53	60.8	246.61	73.57	72.71	81.28	27.85	41.9	130.87	47.99	35.02	52.67	150.11	35.97	83.68	15.04
UPM	H025	2018	3	15.98	28.92	1748.91	273.06	17.69	306.89	123.28	142.29	25.89	4.7	43.58	110.54	35.68	35.71	11.8	57.25	208.42	79.59	62.75	70.31	18.47	39.16	136.33	44.18	28.33	48.49	122.27	33.43	73.48	10.11
Ciref	H026	2018	1	44.91	68.61	1981.99	454.09	6.56	200.04	139.72	282.38	86.59	12.47	32.53	128.14	107.45	58.05	28.36	36.77	166.19	52.31	53.95	112.04	29.14	27.96	109.86	39.6	36.27	68.95	180.43	32.01	53.73	12.53
Ciref	H026	2018	2	26.7	37.12	1815.07	424.33	4.53	149.12	45.32	244.7	44.85	8.58	21.4	63.03	110.42	25.44	21.76	22.44	115.49	33.95	31.1	37.77	17.52	14.27	63.82	20.15	17.02	29.72	103.47	19.34	19.6	5.88
Ciref	H026	2018	3	80.63	196.03	4514.71	958.64	9.76	262.52	76.13	340.87	74.03	8.89	25.29	114.96	217.45	47.62	37.87	36.38	239.76	58.64	45.86	99.32	28.09	17.67	84.02	33.49	39.12	54.48	175.42	31.25	30.26	11.89
Hansabred	H026	2018	1	5.71	17.44	1139.5	381.86	9.67	282.08	78.49	202.43	57.62	6.78	15.79	74.2	128.3	18.08	26.54	22.67	327.03	19.23	65.68	34.44	19.64	12.54	131.53	8.86	35.83	46.59	151.75	45.02	60.34	10.2
Hansabred	H026	2018	2	8.3	23.25	1107.83	568.91	6.62	238.93	43.35	311.59	73.18	11.31	10.17	80.81	233.35	15.19	19.93	17.35	241.9	5.16	48.33	19.55	12.58	11.4	120.05	5.37	42.48	62.45	152.68	47.8	64.48	13.2
Hansabred	H026	2018	3	3.43	9.39	730.6	158.88	2.78	107.42	75.07	425.96	91.53	15.99	13.74	127.2	166.27	5.93	68.14	17.4	601.14	8.09	70.17	12.99	10.15	16.59	195.21	10.7	29	50.49	200.14	36.19	96.16	6.93
IFAPA	H026	2018	1	14.01	28.72	1365.4	356.33	7.42	200.03	81.2	236.9	60.81	7.68	39.54	107.73	90.17	34.7	15.79	43.34	226.94	40.67	58.4	46.53	17.47	18.82	126.52	29.62	27.59	46.43	150.19	26.2	40.3	9.1
IFAPA	H026	2018	2	9.65	11.36	1237.84	323.04	3.39	98.23	32.4	325.72	83.54	8.36	7.83	104.72	62.35	25	15.18	45.7	189.59	51.33	59.45	46.05	10.96	13.77	65.78	17.99	8.27	21.44	66.95	11.64	52.35	3.93
IFAPA	H026	2018	3	10.38	28.44	1198.89	331.53	8.08	161.61	65.52	222.71	70.94	9.71	45.37	64.75	39.16	33.35	7.09	24.17	204.19	43.37	45.04	46.35	10.38	12.46	91.18	15.25	23.1	37.69	97.77	27.38	35.34	9.32
UPM	H026	2018	1	2.16	9.37	683.88	66.54	1.57	61.36	39.62	217.89	69.38	13.64	6.61	89.38	76.39	5.9	28.51	21.66	212.53	11.86	32.58	13.29	4.83	9.14	81.95	16.46	11.83	18.06	77.98	21.91	70.17	1.57
UPM	H026	2018	2	2.32	6.79	643.51	80.81	3.12	73.37	51.84	193.26	52.88	11.15	17.66	69.35	70.86	8.83	17.7	23.18	190.3	8.44	33.88	10.25	4.13	7.73	81.03	18.56	13.39	20.37	87.86	17.98	60.63	2.7
UPM	H026	2018	3	1.7	15.16	534.25	109.9	6.31	65.18	110.33	281.97	76.54	12.55	44.06	123.37	63.83	20.75	37.58	50.51	376.67	16.61	67.86	15.34	9.7	10.34	111.79	21.17	24.01	23.23	98.13	29.43	54.93	5.33
Ciref	H027	2018	1	11.57	12.52	1877.41	599.73	5.7	107.97	25.32	31.74	4.62	9.07	37.56	38.88	16	30.44	10.91	55.47	118.42	34.64	29.63	32.05	28.46	7.31	80.84	17.29	14.59	25.66	67.3	16.07	50.27	5.66
Ciref	H027	2018	2	13.86	1.92	1794.38	395.46	0.69	57.49	48.23	294.31	71.35	6.12	23.24	98.11	127.01	11.63	13.7	33.27	104.18	6.73	9.89	25.92	18.67	14.64	49.93	14.27	8.7	15.03	57.23	10.12	50.05	2.77
Ciref	H027	2018	3	22.61	8.48	2203.06	648.31	1.74	182.15	40.49	240.32	39.07	5.19	21.84	126.22	101.74	17.99	12.33	30.1	129.97	13.49	12.85	25.37	14.9	13.05	62.25	13.38	11.62	21.01	52.89	16.47	38.34	3.74
Hansabred	H027	2018	1	12.16	17.47	1637.62	654.56	5.25	218.18	71.41	149.76	32.38	7.58	16.18	110.68	103.17	11.47	17.55	19.57	215.75	7.32	35.32	21.98	21.42	10.16	112.77	3.43	24.38	31.65	100.12	30.9	54.77	6.64
Hansabred	H027	2018	2	22.22	22.57	1945.49	726.65	6.24	242.38	77.8	216.62	34.23	7.21	14.3	118.13	136.74	13.78	23.98	25.4	161.51	5	22.32	21.75	16.42	5	92.67	14.93	18.62	24.7	92.57	26.57	59.68	3.45
Hansabred	H027	2018	3	5.9	8.3	1570.26	333.93	1.41	66.79	17.44	225.33	50.26	5.63	1.78	217.44	140.53	9.45	14.52	16.27	70.9	13.41	10.4	15.36	3.88	3.81	26.06	4.08	3.52	4.5	20.1	4.53	37.96	1.4
IFAPA	H027	2018	1	27.69	31.65	2160.06	477.28	5.29	194.84	61.16	177.44	29	6.42	42.03	129.96	56.15	15.67	10.99	26.82	139.01	18.45	16.77	36.24	14.99	12.45	52.53	10.89	13.03	22.78	59.08	18.24	36.86	2.87
IFAPA	H027	2018	2	30.05	16.3	2242.19	439.02	2.3	138.9	64.39	242.78	57.74	6.99	39.16	161.94	37.99	16.85	15.17	41	193.84	23.07	26.59	59.91	16.39	14.65	66.58	14.6	12.67	17.38	68.36	11.63	41.46	2.91
IFAPA	H027	2018	3	12.76	15.69	1318.68	361.48	3.84	128.98	66.45	198.73	43.01	5.56	29.48	105.48	55.16	13.18	12.63	35.62	176.52	15.11	23.79	49.27	14.91	13.55	74.19	14.84	11.49	20.32	57.63	19.4	42.44	2.73
INHORT	H027	2018	1	25.27	22.36	1612.67	554.28	10.28	217.7	169.02	219.95	57.38	3.46	20.29	127.75	100.54	7.76	12.43	15.32	115.41	7.69	32.81	18.3	10.66	6.78	32.59	12.82	6.14	15.9	48.37	13.29	36.18	1.04
INHORT	H027	2018	2	28.73	44.1	1925.13	851.23	11.02	239.44	101.1	319.07	61.35	8.61	41.27	165.36	111.77	14.15	21.95	33.67	198.06	10.6	29.58	21.39	21.84	8.16	37.46	17.02	6.31	16.6	55.5	9.81	52.01	2.13
INHORT	H027	2018	3	13.82	28.07	1398.75	529.37	6.53	158.94	106.78	355.49	68.25	6.39	25.17	149.92	112.02	11.23	12.41	27.56	131.54	14.42	21.93	19.55	18.64	12.8	29.42	11.85	4.19	14.08	58.81	9.62	42.22	0.92
UPM	H027	2018	1	24.77	582.91	2177.13	309.12	27.45	274.44	31.27	211.45	67.79	4.25	5.34	146.18	60.43	10.87	9.03	14.53	61.61	6.53	10.73	9.93	4.26	6.11	26.62	8.72	5.66	9.57	26.2	5.42	38.31	1.25
UPM	H027	2018	2	16.96	475.62	2437.51	317.06	22.53	291.92	48.64	384.59	181.79	6.97	23.23	264.78	35.3	19.77	30.12	8.45	186.13	22.3	37.87	31.92	33.16	12.33	63.77	13.81	14.15	15.16	58.34	6.68	38.13	6.01
UPM	H027	2018	3	30.02	974.37	2091.61	484.3	90.74	524.89	106.38	287.75	77.33	7.11	34.82	146.53	23.57	33.86	25.75	33.63	210.58	17.55	33.68	37.33	30.56	16.03	100.78	27.78	22.17	30.48	101.72	20.37	57.98	13.62
Ciref	H027	2017	1	33.97	24.68	2245.67	572.54	1.15	176.27	38.95	96.56	19.24	3.47	14.46	90.13	138.64	14.37	6	33.22	73.67	16.77	10.1	32.1	15.05	13.93	67.37	16.45	17.04	16.43	52.51	18.09	40.96	6.62
Ciref	H027	2017	2	33.65	22.35	2355.24	569.62	3.47	231.99	95.2	239.82	44.62	7.92	28.62	206.42	115.88	35.04	11.37	84.92	127.12	75.3	29.17	56.51	43.35	20.79	157.44	31.49	21.97	39.48	107.66	35.69	57.42	10.55
Ciref	H027	2017	3	36.34	18.8	2186.62	536.62	1.4	169.02	56.63	136.21	25.71	5.59	27.45	119.83	100.16	19.54	9.11	38.89	81.97	24.25	17.04	34.2	34.66	15.07	97.44	18.79	10.77	24.34	77.86	35.97	44.36	9.38
Hansabred	H027	2017	1	17.81	13.64	1883.44	749.36	4.84	451.05	43.15	95.8	20.46	5.09	12.82	102.09	120.04	4.71	16.43	19.49	175.82	10.64	27.94	11.47	15.53	10.69	85.92	36.53	25.82	28.5	83.8	23.71	47.1	8.26
Hansabred	H027	2017	2	15.78	16.96	1877.62	712.8	3.39	341.99	47.67	184.35	46.04	5.9	14.42	131.43	133.38	5.4	20.16	21.7	232.99	11.12	34.58	15.03	19.29	7.03	95.75	27.2	15.76	36.77	119	26.8	59.99	11.4
Hansabred	H027	2017	3	22.66	22.06	2258.92	926.7	4.1	454.33	63.9	129.97	30.24	5.73	25.32	91.34	116.08	7.99	23.49	21.75	193.25	8.66	27.66	17.84	31.56	14.13	113.53	29.13	22.61	23.04	106.31	46.42	53.07	16.31
IFAPA	H027	2017	1	13.9	33.42	1793.23	564.25	9.52	233.45	105.07	225.98	49.61	8.08	29.62	102.27	109.81	22.05	12.07	42.25	173.33	36.69	31	34.84	31.35	10.87	85.77	27.25	15.05	49.66	121.12	33.46	46.03	10.84
IFAPA	H027	2017	2	22.95	26	2528.1	488.8	1.94	165.75	54.23	311.29	78.32	10.25	28.17	180.39	178.71	17.47	8.61	27.06	82.02	10.92	15.4	40.93	34.39	11.07	101.96	17.7	37.75	44.57	113.93	25.9	55.86	9.67
IFAPA	H027	2017	3	30.92	29.42	2727.88	657.44	4.34	242.41	101.41	453.16	87.08	11.1	37.63	154.31	136.31	22.95	16.13	43.95	134.02	31.84	16.71	39.88	57.39	13.47	84.9	19.61	20.08	40.93	116.08	21.39	48.62	14.46
INHORT	H027	2017	1	21	9.23	2017.14	814.7	3.7	254.96	37.08	230.17	46.33	7.51	13.84	147.47	163.73	6.69	12.3	20.41	152.75	5.45	25.45	14.98	25.58	14.92	111.03	34.04	19.87	27.18	114.63	21.75	60.38	6.9
INHORT	H027	2017	2	23.6	6.94	1937.76	911.97	2.58	271.12	37.45	242.11	44.45	6.04	16.18	106.07	154.76	5.68	11.5	22.3	145.64	3.21	25.14	12	20.89	14.48	113.31	30.41	16.84	20.92	87.05	16.01	54.92	10.81
INHORT	H027	2017	3	23.35	8.79	2162.57	929.34	4.15	299.56	52.67	241.79	60.48	6.96	24.12	148.45	141.74	12.28	11.09	29.75	162.5	7.36	26.31	23.56	28.9	18.26	118.92	24.54	22.21	31.05	118.42	24.53	69.96	10.24
Ciref	H028	2018	1	16.35	38.21	1465.34	134.45	1.81	47.36	14.58	307.14	63.83	4.5	3.17	211.56	95.74	9.04	13.1	15.4	33.66	27.44	26.39	44.2	6.03	7.87	45.81	11.2	10.18	14.75	44.42	6.34	39.2	2.57
Ciref	H028	2018	2	6.4	95.66	1551.7	122.84	2.26	88.83	121.91	225.82	3.81	5.27	60.99	332.05	170.68	24.62	22.74	18.5	63.99	28.35	47.75	63.54	8.81	11.91	130.07	32.83	22.5	19.93	134.19	14.15	59.97	9.19
Ciref	H028	2018	3	29.92	130.87	2763.79	226.6	1.82	98.53	62.19	251.17	77.06	5.58	36.83	101.1	139.01	22.33	19.26	13.7	41.61	32.87	43.32	60.6	10.75	13.89	40.06	20.34	13.06	17.07	75.84	13.16	36.86	3.04
Hansabred	H028	2018	1	15.3	79	1448.08	414.6	4.92	166.78	36	137.77	22.06	4.56	11.31	92.23	123.09	7.24	10.56	14.34	117.99	7.15	29.58	9.56	6.7	2.97	110.66	23.57	28.34	43.04	123.23	37.94	49.38	6.58
Hansabred	H028	2018	2	21.94	191.03	2182.41	622.14	7.5	252.35	80.09	189.62	29.1	9.66	39.43	116.35	86.73	18.5	10.75	27.27	140.66	18.35	40.56	28.7	13.19	6.67	126.88	33.89	29.67	43.45	128.59	29.46	65.61	8.99
Hansabred	H028	2018	3	21.19	160.54	1926.24	631.88	7.08	247.69	48.95	141.34	23.93	7.35	16.37	75.81	203.59	12.57	12.3	20.44	86.91	8.25	30.99	17.87	10.35	3.19	76.38	2.31	27.22	30.39	88.19	26.6	38.09	6.68
IFAPA	H028	2018	1	32.15	110.76	2125.6	544.66	21.85	344.21	78.38	171.34	19.61	6.11	40.83	51.49	37.82	30.94	10.05	38.48	184.92	40.73	57.42	55.26	18.89	12.77	109.14	19.48	27.17	43.08	121.7	33.88	39.65	7.56
IFAPA	H028	2018	2	16.28	59.81	1331.87	206.56	5.11	117.49	44.79	207.87	56.12	4.9	71.07	145.09	51.28	17.72	16.38	35.14	182.14	28.28	47.13	36.48	14.69	5.51	87.99	12.74	22.52	25.09	82.79	18.67	29.48	5.46
IFAPA	H028	2018	3	17.92	111.22	2238.56	584.2	8.36	211.62	49.86	249.92	44.46	7.63	28.31	78.5	56.81	23.31	10.69	33.59	173.45	40.76	60.93	38.42	13.37	13.04	123.06	16.43	29.1	38.71	137.25	24.4	56.57	6.59
INHORT	H028	2018	1	16.34	41.45	1310.1	557.62	16.1	280.11	116.35	323.13	62.09	11.11	39.71	60.34	74.05	25.4	24.92	17.15	269.17	21.77	55.68	25.83	20.8	6.1	105.3	30.23	16.88	28.62	120.79	21.49	52.71	5.1
INHORT	H028	2018	2	10.29	48.85	1701.57	564.24	13.24	301.33	162.18	521.64	102.86	29.38	61.98	179.2	117.69	14.15	22.47	29.93	256.25	14.07	86.87	33.44	29.84	14.54	110.56	28.67	19.78	41.31	111.92	21.97	68.88	9.31
INHORT	H028	2018	3	3.84	27.81	876.74	178.52	13.72	179.28	213.94	296.72	134.5	19.05	81.51	207.51	63.43	30.73	12.59	39	315.08	30.71	58.7	29.2	17.83	10.9	149.07	30.37	22.41	31.57	130.32	41.66	80.76	7.22
UPM	H028	2018	1	16.14	41.87	1194.89	354.9	1.74	171.3	49.84	216.14	21.41	15.25	22.92	128.15	55.21	19.7	24.43	39.57	206.07	18.64	42.17	45.69	21.92	6.02	106.18	25.23	13.33	27.69	90.23	22.49	27.75	2.91
UPM	H028	2018	2	27.81	99.95	2093.43	568.76	10.83	317.38	58.47	179.66	20.92	9.51	21.32	81.27	81.48	15.97	19.25	28.43	194.46	8.07	45.69	36.74	16.71	5.06	75.36	18.82	14.53	20.65	58.4	12.29	25.92	2.2
UPM	H028	2018	3	27.16	124.95	2363.13	588.3	15.41	392.38	107.99	266.73	27.76	12.55	37.97	137.2	87.54	30.82	33.18	53.9	318.49	15.14	62.32	51.17	46.61	8.68	157.23	43.15	30.22	47.36	156.86	34.86	50.79	6.58
Ciref	H029	2018	1	17.19	87.67	1957.65	225.09	6.64	118.25	44.45	377.53	78.81	7.1	32.3	149.26	129.56	13.26	6.51	35.59	125.31	41.52	41.71	50.68	16.52	15.1	116.5	29.57	18.38	25.1	126.11	25.41	47.28	7.91
Ciref	H029	2018	2	10.63	78.05	1467.21	202.84	2.15	76.9	85.99	172.36	26.7	8	31.77	107.17	171.43	12.46	5.51	35.02	50.52	27.85	33.57	42.7	10.2	17.26	146.42	30.36	34.56	34.31	126.17	39.1	62.46	5.86
Ciref	H029	2018	3	13.62	78.64	1400.99	155.35	2	41.92	57.97	238.62	59.88	4.97	28.84	112.62	114.87	20.37	6.11	47.56	24.53	40.29	37.56	43.18	8.29	11.41	55.06	17.23	11.88	15.77	55.57	8.95	36.9	2.52
Hansabred	H029	2018	1	34.68	46.18	2990.87	633.39	8.02	285.32	62.25	270.56	56.63	6.56	26.3	92.2	55.24	13.02	18.71	30.8	104.86	24.2	43.32	28.01	14.63	3.24	63.86	24.86	15.91	21.97	74.6	18.98	34.2	6.06
Hansabred	H029	2018	2	9.78	34.45	1931.82	338.12	4.66	209.75	63.03	254.73	51.97	6.68	20.31	91.45	39.57	13.66	22.39	38.44	121.39	25.43	57.56	28.69	12.07	12.69	121.63	14.77	21.27	19.38	107.68	24.67	54.58	6.69
Hansabred	H029	2018	3	13.67	35.09	1979.44	414.51	6.75	234.33	47.92	338.83	54.57	6.8	8.66	83.44	118.07	11.01	21.91	35.47	160.11	16.82	64.03	33.21	14.31	5.98	106.09	21.78	22.12	24.18	96.82	33.52	42.76	8.56
IFAPA	H029	2018	1	19.86	48.15	1833.51	272.37	23.25	259.99	78.32	223.11	49.09	5.7	33.22	110.44	26.87	15.69	15.59	49.63	160.71	58.96	56.79	66.91	15.62	12.16	89.3	20.3	20.61	24.14	97.2	21.8	32.58	6.65
IFAPA	H029	2018	2	14.49	40.74	1854.18	294.27	22.57	214.03	68.79	292.46	50.27	7.01	33.35	126.81	48.15	14.2	16.42	65.52	206.36	87.8	63.27	82.53	18.33	17.95	117.19	28.9	25.18	30.76	118.7	23.45	54.23	9.37
IFAPA	H029	2018	3	19.99	28.35	1941.72	282.07	14.76	227.63	27.3	244.18	48.47	5.03	11.56	106.44	51.99	11.79	8.37	41.44	135.21	51.96	44	60.34	9.93	7.23	53.87	13.46	9.04	13.73	49.63	12.28	26.25	2.49
INHORT	H029	2018	1	25.56	9.5	2470.19	410.74	27.17	338.3	108.62	590.19	149.93	11.63	19.96	175.76	112.75	16.73	38.07	57.71	326.24	26.35	93.58	41.43	26.33	8.35	45.62	17.45	12.83	22.44	79.68	17.58	60.27	2.01
INHORT	H029	2018	2	17.97	25.42	2005.16	310.12	32.66	287.59	104.08	405.99	123.78	12.05	27.01	113.56	93.14	10.62	11.17	29.76	146.61	27.7	63.49	26.46	19.66	7.78	54.12	15.91	9.25	14.07	66.96	8.46	40.32	2.49
INHORT	H029	2018	3	21.76	16.68	2557.54	357.31	20.78	207.28	62.74	487.8	121.28	8.41	21.48	121.18	95.49	16.73	13.03	43.94	156.78	15.06	51.73	28.17	22.57	4.55	33.69	13.46	4.42	9.28	43.76	9.23	33.89	3.53
UPM	H029	2018	1	12.35	23.97	1747.51	247.11	5.94	159.62	74.78	357.48	29.01	4.17	34.49	110.21	20.09	8.55	30.03	20.5	187.76	46.46	46	41.49	17.45	3.8	68.41	12.76	11.4	14	47.31	9.29	24.73	4.08
UPM	H029	2018	2	24.08	21.46	2015.32	383.47	4.65	165.04	33.77	274.91	38.69	12.43	7.48	92.86	58.48	6.63	10.13	42.1	83.2	23.11	31.67	26.52	4.79	5.46	39.2	14.08	6.81	15.45	40.03	7.21	30.41	3.04
UPM	H029	2018	3	17.84	16.1	2104.37	286.06	2.13	104.55	10.29	210.75	37.2	11.26	1.62	97.06	44.84	3.88	7.73	17.05	37.34	20.72	15.8	14	2.76	2.46	15.96	3.49	1.68	3.83	13.85	3.03	20.01	0.79
Ciref	H029	2017	1	28.38	46.7	2541.88	310.9	7.88	188.96	42.51	211.52	38.84	5.75	18.82	85.87	76.66	17.33	8.04	54.18	64.34	56.31	44.07	60.78	17.32	10.95	88.34	19.27	17.64	40.38	105.79	20.05	37.64	18.09
Ciref	H029	2017	2	23.84	48.98	2383.25	344.27	6.18	168.68	55.83	218.93	51.99	5.94	15.26	95.76	74.43	17.82	8.38	59.35	69.92	118.67	50	54.86	22.53	13.28	73.15	31.05	33.26	46.74	128.16	28.31	51.04	18.87
Ciref	H029	2017	3	27.38	49.08	2611.38	343.22	5.53	217.35	64.76	189.88	36.54	6.44	23.88	84.81	52.25	19.28	9.92	70.94	67.77	101.71	44.25	58	16.88	16.8	82.23	26.15	21.85	30.81	103.47	24.84	42.37	10.01
Hansabred	H029	2017	1	13.87	25.82	1669.58	408.34	13.7	287.42	54.04	184.8	66.82	5.76	9.39	62.73	88.41	8.72	30.21	20.28	188.87	36.57	61.99	19.24	8.59	9.88	59.53	21.81	18.12	23.17	85.37	12.21	36.32	17.2
Hansabred	H029	2017	2	16.06	27.37	1950.47	440.22	5.65	289.59	63.65	251.12	73.4	6	12.19	95.9	83.07	8.16	33.95	19.93	247.89	35.48	79.67	18.46	10.01	11	99.66	29.68	17.28	29.64	118.28	21.45	50.46	22.54
Hansabred	H029	2017	3	15.06	22.63	1600.89	388.57	12.93	278.2	63.71	222.96	75.42	7.51	11.76	88.08	57.81	9.79	38.91	21.99	216.63	47.19	77.63	24.04	12.94	8.39	91.44	32.15	18.25	39.14	133.51	21.36	48.75	18.55
IFAPA	H029	2017	1	34.75	66.46	2865.89	409.18	30.57	255.12	66.01	376.25	78.51	8.95	27.11	157.15	134.15	22.76	11.47	68.05	164.04	69.38	92.86	56.69	25.3	14.58	97.47	22.64	29.63	41.04	134.56	33.27	52.74	11.05
IFAPA	H029	2017	2	33.01	100.52	2819.65	424.9	34.3	292.28	52.88	274.88	44.79	7.69	17.37	78.71	167.62	13.27	8.54	45.77	139.02	45.04	48.13	28.25	19.76	10.06	92.71	20.99	21.69	20.44	93.87	27.87	35.72	23.36
IFAPA	H029	2017	3	44.41	96.16	3286.91	475.89	23.73	347.35	60.83	306.62	61	7.81	15.63	102.91	160.91	20.84	11.48	53.04	174.96	36.32	57.99	35.6	27.23	12.03	64.38	23.75	26.17	19.58	96.91	19.45	46.55	32.22
INHORT	H029	2017	1	22.33	25.79	2058.22	521.27	9.83	235.02	25.86	253.92	48.26	4.81	10.48	71.37	129.91	6.75	7.9	32.5	83.21	8.08	54.26	23.77	12	8.39	89.84	28.72	12.14	20.06	87.03	29.55	36.76	17.4
INHORT	H029	2017	2	29.19	25.51	2509.77	584.44	13.52	295.47	50.39	406.1	72.79	7.49	14.71	121.36	140.25	5.06	13.21	41.72	126.95	5.44	72.19	22.45	14.18	12.37	120.42	33.34	31.92	32.27	127.48	24.51	66.76	20.14
INHORT	H029	2017	3	22.68	24.21	1992.91	492.26	11.91	243.4	48.21	251.3	47.52	4.23	10.28	72.49	98.46	8.28	7.61	30.64	73.84	10.04	47.42	16.45	10.96	8.17	72.12	24.76	21.82	20.42	76.23	23.29	41.4	12.61
Ciref	H030	2018	1	39.27	1452.33	2778.64	656.59	43.16	222.89	36.83	408.87	27.32	5.35	30.42	145.45	158.79	39.57	9.65	31.49	53.01	15.14	11.06	50.85	19.73	8.78	65.63	20.4	15.26	19.6	65.51	20.95	26.3	4.12
Ciref	H030	2018	2	16.21	516.71	1291.38	258.13	31.42	142.92	35.03	196.76	14.78	3.97	22.15	69.75	62.33	25.65	9.71	29.19	36.1	19.46	9.89	35.15	18.53	9.17	59.36	15.34	10.71	16.86	60.5	14.21	36.4	2.44
Ciref	H030	2018	3	29.8	1065.78	2025.24	638.44	54.42	233.26	50.21	316.26	11.98	7.53	24.78	143.32	148.7	40.85	10.82	34.72	44.17	42.65	15.78	53.78	23.62	17.59	107.49	23.54	23.49	37.68	111.67	39.56	61.82	7.11
Hansabred	H030	2018	1	15.25	560.21	2047.13	543.07	33.47	299.79	99.55	319.24	37.02	5.03	22.6	117.72	86.38	23.67	16.45	61.55	189.14	22.02	42.35	41.42	22.09	6.55	185.69	33.16	31.24	47.9	145.97	41.99	56.84	10.3
Hansabred	H030	2018	2	11.22	472.39	1225.94	504.11	43.85	263.62	86.84	268.57	26.33	6.82	19.4	107.7	62.05	18.21	11.53	16.67	198.72	19.39	27.02	25.17	22.44	4.29	113.04	29.5	28.27	37.34	109.02	33.63	43.75	7.62
Hansabred	H030	2018	3	13.01	483.8	1458.1	501.7	37.14	322.08	101.6	307.03	35.18	3.67	26.07	125.2	102.72	20.56	13.53	19.84	166.21	13.61	42.41	25.35	16.62	4.73	116.71	26.01	29.21	41.52	115.69	37.86	56.48	8.38
IFAPA	H030	2018	1	20.87	609.85	1639.83	375.48	48.87	300.43	64.62	294.07	69.17	6.08	38.8	147.21	46.43	35.35	11.57	53.69	211.15	66	36.96	56.75	8.54	12.91	119.44	19.28	17.55	25.66	103.24	21.93	39.66	4.05
IFAPA	H030	2018	2	16.45	621.55	1722.32	385.56	63.53	315.37	68.66	231.35	30.15	5.75	28.39	117.23	68.53	29.43	10.15	31.31	126.5	44.28	31.58	38.24	12.04	15.34	109.5	26.44	28.29	42.85	107.03	26.5	44.75	7.23
IFAPA	H030	2018	3	13.8	604.28	1459.08	304.07	58.64	280.89	85.83	245.98	59.07	8.66	30.38	120.52	49.44	31.87	10.52	48.42	163.92	48.32	34.48	60.63	20.24	13.56	122.09	22.48	21.64	36.03	130.09	29.85	49.85	8
INHORT	H030	2018	1	8	363.62	1038.75	338.49	54.7	250.19	80.72	332.01	56.51	6.01	15.37	108.7	70.65	24.84	11	19.04	140.21	19.02	33.19	24.56	16.44	5.31	45.69	10.07	8.46	15.09	59.6	10.09	31.6	1.28
INHORT	H030	2018	2	10.89	351.51	1145.51	379.25	43.3	259.95	110.73	463.32	90.85	6.5	30.71	167.63	74.01	25.72	14.52	24.03	222.4	21.07	41.61	36.47	23.46	5.4	66.23	10.71	5.62	25.5	80	15.65	63.19	3.1
INHORT	H030	2018	3	8.81	496.63	1676.39	446.44	46.5	312.55	102.97	566.05	101.21	9.05	35.61	149.79	86.14	17.51	7.73	27.88	156.77	9.18	28.2	11.57	20.42	2.66	49.45	13.27	7.34	13.08	50.7	6.7	30.42	2.42
UPM	H030	2018	1	22.2	666.48	1914.81	486.64	51.87	341.38	133.24	370.23	18.98	3.71	35.7	130.83	33.05	18.55	22.1	20.44	201.23	58.9	38.23	51.64	12.71	6.41	97.03	11.84	17.89	12.99	85.65	15.92	34.66	9.48
UPM	H030	2018	2	34.61	838.66	1735.84	722.86	65.24	407.02	58.04	241.15	20.35	6.9	24.93	91.85	48.18	15.17	10.68	33.03	116.8	32.99	16.34	20.62	8.56	3.04	54.24	14.81	13.31	16.26	52.89	10.08	27.01	4.86
UPM	H030	2018	3	32.89	684.85	1757.02	601.54	40.65	319.83	59.31	265.14	14	10.48	12.76	103.84	50.65	16.67	13.36	25.87	100.92	32.54	22.59	28.25	3.14	4.17	53.74	13.34	9.83	14.64	47.56	11.87	31.3	2.35
Ciref	H030	2017	1	20.66	943.89	1706.39	434.3	44.83	240.63	81.3	233.69	38.08	5.84	19.94	108.36	73.03	34.13	7.2	48.06	78.91	132.15	20.88	50.85	21.44	13.56	120.87	24.21	23.93	44.76	114.68	40.53	46.09	23.48
Ciref	H030	2017	2	43.18	1347.54	2385.43	699.96	71.31	361.91	67.1	207.96	31.18	6.77	24.12	100.36	107.41	30.83	10.53	45.64	84.49	78.56	23.69	42.7	26.07	15.68	122.84	32.93	42.9	54.39	119.61	39.4	56.22	19.74
Ciref	H030	2017	3	26	1243.28	2253.86	689.8	60.08	336.5	71.41	222.32	38.51	7.37	28.34	110.67	109.06	38.35	11.15	54.96	116.52	106.92	21.22	53.8	26.73	11.75	140.52	30.99	40.94	63.41	130.63	48.82	57.17	23.6
Hansabred	H030	2017	1	11.47	774.67	1681.52	694.52	80.74	411.19	89.66	283.98	51.26	6.21	24.21	153.23	118.06	26.13	27.76	14.72	227.87	45.47	50.32	28.04	23.34	10.84	179.86	32.8	35.05	63.61	177.25	36.75	56.05	20.95
Hansabred	H030	2017	2	12.03	624.91	1544.04	573.78	60.92	340.6	61.05	199.86	42.1	5.13	9.75	82.66	123.17	18.54	16.79	11.81	200.42	30.52	39.72	17.52	15.1	7.36	129.14	31.48	37.15	40.97	119.47	36.66	45.36	24.66
Hansabred	H030	2017	3	19.95	1089.05	2187.55	961.93	73.54	434.61	57.91	302.26	65.82	6.79	17.62	141.67	150.08	24.69	18.85	17.12	275.35	9.97	56.96	30.19	24.43	12.87	149.46	40.11	28.48	32.53	131.89	40.1	65.62	20.53
IFAPA	H030	2017	1	25.93	1012.92	2414.49	569.8	66.59	415.5	131.87	397.09	56.68	10.09	27.22	151.66	162.55	45.73	14.33	63.4	211.4	86.03	52.32	64.06	28.65	16.99	124.13	36.12	24.82	33.24	130.31	36.64	64.09	10.5
IFAPA	H030	2017	2	25.12	1232.69	2712.61	648.65	70.09	505.96	60.08	367.97	36.11	7.72	21.85	92.81	192.66	38	12.9	42.77	124.47	75.6	36	47.76	25.97	7.12	84.53	32.53	20.03	43.33	115.24	29.49	36.83	13.03
IFAPA	H030	2017	3	16.78	855.2	2122.8	583.08	49.8	375.45	68.17	279.29	32.24	6.56	22.43	96.18	167.88	27.58	8.62	35.35	97.47	34.69	28.77	30.69	19.96	10.74	95.64	23.23	16.35	29.58	103.57	30.94	38.03	14.2
UPM	H030	2017	1	3.69	317.8	1008.57	220.8	24.4	255.34	53.51	285.09	51.42	4.49	12.22	69.07	118.52	9.53	20.25	20.94	221.5	10.42	41.5	14.59	10.55	5.45	77.1	12.05	19.46	20.09	90.04	27.32	37.7	6.81
UPM	H030	2017	2	7.03	366.89	1061.26	257.5	24.58	208.89	65.75	299.39	54.2	5.37	9.8	69.87	110.47	9.79	18.85	17.28	177	8.83	28.8	11.86	9.19	4.51	55.43	10.93	21.26	27.91	108.51	19.85	41.38	7.56
UPM	H030	2017	3	5.47	309.46	1246.02	253.31	29.7	264.62	58.03	269.16	45.55	4.92	11.22	51.42	120.43	7.42	13.96	17.2	160.66	10.28	38.21	11.37	8.99	3.67	74.01	13.55	18.46	18.02	77.65	23.6	33.14	8.3
Ciref	H031	2018	1	13.82	582.67	996.2	79.46	11.22	35.03	80.12	461.3	23.02	9.67	76.73	106.25	29.73	42.79	7.25	34.55	97.48	71.92	13.14	72.57	38.08	15.99	113.02	27.79	22.64	30.56	106.92	35.12	69.08	11.39
Ciref	H031	2018	2	29.18	1012.21	1564.76	198.72	13.08	60.26	85.45	508.73	50.66	12.87	48.48	96.49	60.59	35.88	12.46	21.14	35.41	27.29	12.52	60.55	22.81	11.47	98.07	15.17	12.7	36.38	113.57	21.37	56.64	3.76
Ciref	H031	2018	3	7.71	625.95	1032.83	96.48	10.74	42.81	56.51	349.6	47.62	8.2	37.71	120.93	31.62	39.11	16.68	19.21	44.64	21.61	16.8	47.21	22.8	7.58	57.9	12.7	6.82	10.95	47.17	9.28	31.3	1.9
Hansabred	H031	2018	1	24.9	503.69	1307.17	345.48	21.01	146.66	55.25	420.34	44.34	11.62	4.98	104.98	53.8	12.86	8.44	12.62	52.56	9.72	14.78	27.21	9.66	2.96	91.61	23.22	16.7	29.28	84.54	22.63	45.04	4.56
Hansabred	H031	2018	2	14.12	317.73	1200.95	223.58	18.83	159.72	43.74	312.21	43.49	6.87	16.01	84.64	11.43	26.37	16.26	23.73	88.22	26.9	23.08	43.13	20.99	3.1	76.22	8.81	9.29	16.06	65.13	9.76	31.55	3.51
Hansabred	H031	2018	3	13.13	623.76	1216.83	339.65	44.47	215.32	53.19	308.27	51.03	9.36	14.98	95.83	101.88	23.97	8.23	18.07	172.97	10.69	31.22	35.16	22.14	2.93	96.53	13.23	20.14	16.1	72.63	24.29	39.42	6.87
IFAPA	H031	2018	1	22.97	789.42	1434.61	374.4	36.58	132.95	91.55	208.63	13.47	7.39	36.47	93.1	14.74	24.1	8.28	24.71	120.93	63.77	40.52	49.21	18.56	10.58	84	19.81	24.93	33.04	83.88	24.53	45.23	8.06
IFAPA	H031	2018	2	21.52	627.82	1102.62	287.75	40.5	134.48	71.56	229.26	17.36	9.19	46.21	89.74	17.04	28.56	6.57	16.7	128.83	41.07	27.73	38.03	14.46	9.21	65.23	19.03	22.52	26.02	60.18	18	35.53	9.25
IFAPA	H031	2018	3	36.72	1080.82	1975.81	515.63	43.67	167.97	79.9	254.25	25.03	8.45	38.3	79.78	22.96	32.41	7.66	28.68	102.94	51.84	26.28	49.96	22.61	7.1	65.83	19	20.1	20.71	65.91	19.88	26.69	5.73
UPM	H031	2018	1	15.57	602.65	1363.52	246.77	25.77	163.45	74.5	396.78	48.54	28.92	26.13	110.15	19.64	26.12	12.67	37.46	189.24	42.14	34.2	55.41	18.29	6.28	75.26	13.09	10.4	14.37	60.1	10.75	35.24	4.05
UPM	H031	2018	2	21.58	768.74	1707.1	316.07	32.69	205.22	96.84	504.78	56.18	26.84	34.05	135.26	21.79	38.51	13.32	47.02	253.23	46.87	40.35	65.76	26.77	9.39	83.57	14.13	14.68	15.51	78.29	16.65	51.43	5.46
UPM	H031	2018	3	18.08	784.95	1372.95	294.83	43.95	189.7	88.82	394.63	56.34	22.24	28.29	80.29	23.38	32.66	11.11	39.38	203.03	30.58	43.82	47.35	8.44	9.56	73.89	18.37	14.42	20.16	63.21	16.49	34.05	5.07
Ciref	H032	2018	1	13.72	32.49	1490.7	114.56	5.23	138.95	93.5	218.46	81.55	8.02	29.29	140.46	163.09	57.03	16.83	54.53	104.72	49	31.73	67.6	20.24	13.87	119.52	23.89	26.41	70.29	167.01	75.68	64.21	6.8
Ciref	H032	2018	2	7.9	16.05	946.87	102.99	2.62	91.18	85.23	182.25	71.06	4.84	28.86	122.44	88.97	47.2	15.97	53.35	148.98	62.82	32.55	50.66	21.4	14.87	119.56	23.98	22.29	30.74	111.95	22.99	68.4	6.07
Ciref	H032	2018	3	9.63	21.64	1114.57	99.99	2.69	108.41	90.53	194.33	66.51	5.56	22.38	99.98	126.07	34.48	11.48	33.4	118.94	37.05	23.09	37.63	21.68	16.07	129.41	18.83	24.71	30.41	81.52	32.22	57.68	4.45
Hansabred	H032	2018	1	9.89	27.11	1324.14	162.44	4.9	270.86	50.67	175.83	39.49	5.93	7	134.67	154.19	14.84	42.94	30.06	185.29	20.67	25.13	31.84	12.48	4.56	156.29	24.45	21.57	52.44	193.12	23.38	54.51	7.47
Hansabred	H032	2018	2	3.04	8.25	958.73	66.79	1.95	71.5	16.12	129.27	31.39	4	1.18	201.9	62.24	16.63	19.1	9.47	73.65	14.91	12.19	13.56	6.95	3.52	43.65	6.15	5.13	8.82	31.54	5.12	36.16	1.01
Hansabred	H032	2018	3	11.18	28.15	1259.86	224.08	7.23	290.39	76.33	157.54	29.68	5.9	14.97	110.6	111.9	15.59	25.37	16.07	141.39	11.14	24.21	20.88	18.94	9.31	128.89	8.14	30.96	43.36	132.56	33.59	65.38	11.05
IFAPA	H032	2018	1	9.34	25.4	1110.21	102.87	12.49	197.67	119.23	181.31	61.49	6.85	32.09	184.68	62.33	51.92	18.32	49.12	254.73	69.05	42.78	62.37	16.14	19.03	118.75	22.61	43.89	62.26	158.67	39.12	59.97	11.74
IFAPA	H032	2018	2	5.84	11.18	940.49	60.63	2.41	94.75	36.53	129.35	57.02	5.92	8.99	178.64	63.36	35.95	8.3	27.84	82.8	58.63	16.67	40.5	10.21	6.98	52.28	9.08	10.4	25.18	75.66	15.09	61.82	2.06
IFAPA	H032	2018	3	17.57	50.05	1560.03	173.76	24.17	275.62	96.05	160.19	51.42	5.35	30.49	118.94	67.74	45.74	15.75	37.44	147.25	57.59	29.84	51.44	14.73	14.48	129.79	22.31	37.22	54.15	147.85	30.53	54.97	6.48
INHORT	H032	2018	1	16.66	53.3	1128.39	205.74	27.13	255.08	110.19	431.19	107.52	8.51	26.11	157.57	103.62	23.92	39.97	50.12	200.94	18.15	28.86	34.76	23.63	4.87	57.88	20.99	7.32	20.57	80.33	14.73	44.99	4.46
INHORT	H032	2018	2	12.74	9.75	1248.16	131.17	2.97	181.46	21.38	156.42	204.06	4.71	2.7	297.21	168.06	13.52	35.4	12.4	142.53	3.25	15.49	7.26	11.86	5.74	23.75	15.42	3.32	12.33	42.15	8.02	36.13	1.26
INHORT	H032	2018	3	10.68	36.38	1216.76	233.31	24	289.31	149.27	375.51	103.28	8.59	15.52	189.08	134.46	33.91	48.71	38.82	259.74	44.06	35.99	42.48	26.46	13.84	63.61	21.13	9.2	19.54	77.95	7.97	54.16	2.93
UPM	H032	2018	1	14.46	17.56	1172.37	143.19	6.69	209.17	61.09	72.63	14.44	2.32	18.36	99.36	43.7	11.33	11.28	22.08	120.79	35.12	16.75	17.35	4.52	8.02	63.73	26.45	16.81	29.03	71.42	16.33	59.33	3.95
UPM	H032	2018	2	9.11	34.86	1260.29	162.52	17.96	288.08	108.92	85.07	14.28	3.65	19.5	99.61	59.55	21.49	19.77	32.04	211.17	39.51	30.23	22.79	9.01	11.54	87.04	29.89	23.07	32.8	88.3	29.06	51.38	6.43
UPM	H032	2018	3	13.07	40.34	1376.97	221.89	22.27	334.74	91.96	84.77	18.63	3.11	29.31	99.23	51.27	20.48	15.06	29.58	171.53	36.27	28.73	20.63	7.89	12.8	97.62	27.99	22.61	30.72	91.17	29.35	61.73	9.11
IFAPA	H033	2018	1	55.21	1706.36	2896.2	755.83	351.76	987.83	36.72	125.57	22.38	2.7	30.07	72.36	88.2	39.11	16.19	36.65	133.59	39	24.52	45.79	41.31	7.39	82.95	19.18	21.55	29.99	88.56	22.19	32.76	8.95
IFAPA	H033	2018	2	27.96	1181.9	1890.81	489.22	237.26	574.45	55.81	172.25	22.19	6.21	44.77	115.56	59.69	55.77	31.65	52.5	204.69	50.2	35.73	54.62	72.79	11.27	122.11	28.6	28.24	51.35	141.19	19.79	45.43	10.33
IFAPA	H033	2018	3	17.06	957.89	1154.71	301.35	141.77	358.28	44.16	196.25	26.33	4.37	40.96	92.15	45.21	48.28	24.27	39.24	113.05	42.89	21.08	50.4	55.02	12.9	99.65	20.15	25.66	30.99	117.52	16.06	50.45	8.82
INHORT	H033	2018	1	16.24	1070.84	2015.71	599.16	160.21	613.58	55.61	431.5	134.81	9.27	36.81	186.2	156.82	64.42	44	27.05	162.04	28.24	36.02	41.16	74.13	11.94	149.12	33.99	26.12	43.09	147.33	25.6	50.34	16.25
INHORT	H033	2018	2	26.02	943.64	2011.72	594	194.69	696.82	59.28	506.66	126.71	12.91	36.35	124.25	119.04	31.26	17.69	21.49	106.8	12.1	21.4	30.66	58.99	6.49	71.11	23.41	16.88	20.41	90.04	17.35	50.05	9.48
INHORT	H033	2018	3	7.73	470.82	1311.23	292.7	77.76	377.86	44.06	385.05	95.38	3.47	23.01	100.54	86.84	31.12	30.77	16.32	71.84	9.57	15.26	38.85	23.81	5.78	53.67	15.53	10.37	15.68	55.61	10.12	31.12	3.2
UPM	H033	2018	1	17.74	961.62	1925.3	580.43	184.63	683.69	40.16	192.5	48.6	8.53	16.54	66.95	70.18	26.72	33.88	20.52	154.58	10.68	15.29	28.55	42.95	7.42	65.56	25.61	16.99	28.1	85.68	14.33	36.29	4.04
UPM	H033	2018	2	20.33	913.71	1933.31	508.14	168.75	643.39	87.98	303.48	95.98	6.99	55.88	125.11	49.47	38.7	50.08	48.87	284.27	20.82	43.91	62.01	68.12	15.48	100.48	21.54	15.85	23.63	85.23	16.96	42.29	6.99
UPM	H033	2018	3	17.49	656.99	1897.11	423.8	100.06	525.56	56.36	244.03	74.1	6.7	20.27	115.68	47.58	24.44	34.93	26.71	140.8	18.33	24.11	33.44	32.58	8.75	68.51	14.45	9.98	15.86	63.28	10.64	49.02	3.54
Ciref	H034	2017	1	39.36	56.44	1988.43	457.57	7.84	299.54	77.48	173.95	43.28	5.99	23.36	111.14	179.09	24.01	6.68	43.45	121.12	60.7	20.43	46.8	19.1	22.89	112.09	34.69	26.65	63.34	134.56	36.91	56.1	23.64
Ciref	H034	2017	2	36.35	55.62	2237.9	543.88	8.98	414.24	107.46	247.85	57.11	5.93	22.97	138.48	193.21	31.18	8.25	40.77	171.21	54.52	26.35	45.73	22.38	29.06	131.37	41.55	48.09	48.32	131.64	30.06	56.26	43.66
Ciref	H034	2017	3	52.89	55.12	2371.05	587.06	6.43	410.07	139.81	296.69	67.62	8.89	31.5	153.12	205.18	35.02	12.21	65.35	166.35	81.44	37.43	56.77	19.38	31.58	157.17	42.34	55.06	76.56	180.57	55.33	60.46	58.9
Hansabred	H034	2017	1	4.95	13.69	1044.11	250.46	4.83	329.45	95.4	214.08	62.88	5.71	11.19	75.59	155.12	16.89	22.23	24.82	248.96	14.75	44.63	20.32	12.46	10.83	124.91	36.49	34.87	38.87	123.03	34.86	70.42	24.83
Hansabred	H034	2017	2	5.6	9.79	1250.78	333.6	5.99	433.54	95.42	348.29	108.98	9.69	14.52	100.85	218.57	9.19	30.46	53.77	469.32	17.23	69.01	16.05	20.72	24.09	232.75	52.46	39.52	67.39	196.66	61.44	94.38	28.57
Hansabred	H034	2017	3	5.4	11.39	1089.04	336.73	9.12	361.86	119.21	328.39	87.79	8.24	16.82	98.23	185.88	15.14	26.54	38.31	365.27	14.26	49.98	21.79	17.11	25.74	224.22	35.14	46.85	71.36	206.93	65.15	92.24	44.48
IFAPA	H034	2017	1	16.44	39.31	1566.36	413.82	18.65	423.34	133.92	263.09	86.16	7.53	37.21	145.79	192.68	16.2	10.9	42.87	235.59	44.48	49.1	22.71	12.29	19.45	227.35	44.72	37.87	88.4	163.81	48.69	65.79	40.92
IFAPA	H034	2017	2	38.15	56.06	1993.71	413.89	16.01	372.69	82.26	253.79	70.76	6.98	21.18	120.62	264.52	18.43	7.08	37.5	144.51	20.28	32.25	36	15.87	18.37	122.51	34.8	32.15	76.16	140.19	47.87	36.33	34.63
IFAPA	H034	2017	3	22.24	48.3	1794.89	459.54	18.54	491.01	120.4	247.85	62.47	5.87	19.7	103.29	242.07	18.04	8.91	28.72	193.76	41.62	42.82	26.25	13.3	21.43	126.33	34.89	43.2	60.37	125.79	33.28	58.87	29.95
Hansabred	H035	2018	1	16.05	135.24	2330.12	460.69	14.43	459.9	66.7	258.82	48.69	9.31	3.65	79.16	43.4	5.51	8.58	8.04	17.73	14.3	12.67	9.67	4.96	16.89	170.02	12.81	27.62	49.39	170.31	35.06	56.56	18.63
Hansabred	H035	2018	2	7.6	184.03	1784.63	257.61	11.42	174.85	7.82	132.97	35.7	5.17	0.23	67.4	35.45	5.73	6.71	5.51	23.09	10.17	9.87	7.22	3.79	2.32	14.75	4.57	2.35	8.45	21.61	1.73	28.06	1.44
Hansabred	H035	2018	3	13.76	592.88	1773.31	535.83	89.49	473.6	110.55	414.73	96.33	18.34	38.94	127.01	90.92	51.64	46.92	42.23	317.36	39.89	82.49	59.68	78.07	2.36	60.43	14.56	8.95	14.62	51.7	13.27	17.89	9.83
IFAPA	H035	2018	1	7.87	570.16	1359.84	354.88	78.6	302.82	58.8	228.58	29.03	6.77	32.39	79.27	45.21	4.3	12.64	19.6	243.88	49.25	62.2	2.51	26.51	20.25	132.98	14.65	13.11	24.76	104.58	40.41	53.81	9.57
IFAPA	H035	2018	2	17.6	254.67	1395.32	364.14	27.46	265.66	32.84	212.16	36.05	5.32	12.7	90.8	61.26	23.94	12.43	23.75	168.97	58.59	39.96	33.74	12.44	17.35	73.76	17.22	17.64	38.5	105.29	17.1	50.09	6.81
IFAPA	H035	2018	3	6.08	91.66	1094.94	285.75	7.33	101.91	29.24	234.16	27.82	4.99	2.88	266.8	32.76	1.89	7	13.33	90.24	39.56	11.15	2.58	5.9	12.7	32.45	5.64	4.24	8.66	29.03	4.24	49.54	2.32
INHORT	H035	2018	1	16.25	332.28	1183.27	365.12	48.56	275.71	112.48	478.27	126.4	10.31	30.5	120.62	90.65	35.17	19.9	19.6	193.59	20.39	54.71	46.87	31.2	7.68	52.53	18.37	11.87	34.8	87.65	14	52.48	3.72
INHORT	H035	2018	2	13.16	600.81	2252.71	471.86	57.79	418.45	145.21	434.66	82.32	7.67	51.41	105.33	130.35	28.32	14.57	24.17	234.6	27.69	59.76	59.32	20.02	21.99	83.24	36.83	19.79	46.05	131.12	21.83	57.07	8.22
INHORT	H035	2018	3	20.94	576.8	1955.22	584.47	90.79	457.62	224.23	637.98	162.45	16.23	73.48	189.41	103.84	39.79	20.46	28.92	294.2	41.08	62.76	57.27	31.86	16.1	119.19	40.28	18.31	58.76	149.2	21.92	96.16	14.26
UPM	H035	2018	1	9.54	613.53	2108.67	548.45	113.61	562.07	65.31	207.15	41.83	10.21	29.39	71.39	27.75	23.75	18.46	25.71	183.49	20.78	37.63	34.12	15.18	11.74	85.95	22	17.91	24.15	63.4	25.26	35.09	5.59
UPM	H035	2018	2	16.98	563.67	1927.52	382.02	99.61	469.52	97.14	208.88	36.46	4.06	37.02	57.99	18.28	23.85	22.31	39.25	234.9	29.47	40.25	38.66	14.38	12.46	84.67	17.51	14.04	19.21	57.6	13.85	32.22	4.33
UPM	H035	2018	3	14.1	664.62	1715.1	496.61	140.16	504.9	94.27	242.98	42.01	7.65	39.44	67.86	35.19	29.83	28.08	31.34	270.33	16.69	52.02	34.59	9.5	11.11	121.71	32.15	27.46	35.28	114.78	28.76	30.81	10.45
Ciref	H036	2018	1	27.91	29.85	2216.21	242.41	1.79	167.38	39.75	314.33	89.44	12.44	18.69	55.46	111.29	27.28	18.53	27.06	69.27	28.04	13.29	28	19.86	7.44	37.44	8.18	5.26	11.67	39.33	8.03	17.64	1.55
Ciref	H036	2018	2	26.57	25.85	1853.56	220.68	2.78	156.19	48.97	436.44	104.99	10.71	22.35	76.81	112.97	26.46	16.72	30.6	136.01	39.96	24.44	38.79	16.16	10.73	43.44	8.33	7.19	13.5	46.88	10.48	26.88	1.4
Ciref	H036	2018	3	28.87	28.29	1683.57	210.43	1.36	97.24	45.25	325.16	94.37	12.08	27.24	82.2	94	15.16	12.56	25.42	69.75	26.87	13.46	31.72	22.19	10.05	45.9	8.15	8.43	13.86	50.76	11.65	23.22	1.63
Hansabred	H036	2018	1	22.94	23.45	1816.74	415.34	4.53	210.6	37.14	350.5	111.89	10.93	10.62	111.18	60.72	13.09	30.63	28.98	303.19	21.47	45.07	42.67	22.69	6.71	93.97	16.87	12.53	22.53	84.36	18.46	47.28	3.76
Hansabred	H036	2018	2	53.38	97.23	3134.09	753.89	10.1	546.16	6.8	8.26	6.91	2.54	41.59	281.7	101.26	6.98	23.12	20.84	158.65	9.68	33.19	50.79	46.42	2.41	59.79	16.37	9.78	12.87	67.32	13.97	26.38	10.41
Hansabred	H036	2018	3	25.91	29.22	1853.68	418.81	5.22	286.12	43.24	237.88	63.06	7.25	11.75	60.3	41.72	9.77	24.11	27.26	210.19	15.85	35.64	25.38	20.77	4.1	73.51	2.85	11.59	16.04	86.51	11.85	37	3.16
IFAPA	H036	2018	1	20.07	30.29	1333.76	225.29	7.07	189.35	51.68	407.09	141.87	15.15	38.09	117.58	72.62	23.13	20.61	33.32	320.71	42.24	61.07	61.04	18.36	17.25	84.68	10.42	12.36	31.5	78.44	20.26	36.65	4.71
IFAPA	H036	2018	2	46.76	28.85	2083.68	343.6	10.73	299.98	59.13	386.17	107.27	10.19	21.39	148.04	113.06	12.42	18.97	37.61	292.95	49.87	57.83	45.58	20.21	17.63	72.15	11.5	13.55	23.13	80.76	12.81	38.71	2.75
IFAPA	H036	2018	3	36.02	28.81	1698.61	218.18	13.76	217.04	59.16	366.79	101.3	12.34	30.06	97.82	78.7	12.73	14.56	30.81	248.63	40.87	58.07	59.71	20.74	10.6	62.01	10.92	10.85	23.67	62.27	13.54	39.67	3.78
INHORT	H036	2018	1	33.8	15.66	2151.02	631.61	13.46	313.81	117.81	443.81	126.55	7.94	23.44	111.83	130.35	17.6	19.84	16.97	262.96	11.82	36.65	22.48	18.7	11.65	12.79	12	2.92	10.33	36.95	6.62	32.85	0.9
INHORT	H036	2018	2	20.32	14.07	1516.74	371.79	6.82	224.91	72.81	391.11	144.68	11.41	26.95	108.97	98.02	16.95	24.15	13.28	246.98	17.02	46.07	26.27	17.79	13.38	67.97	13.97	8.2	19.55	70.89	10.91	66.83	3.51
INHORT	H036	2018	3	16.49	7.9	1823.89	445.77	7.52	300.92	64.43	540.93	145.26	11.03	32.87	109.56	74.99	16.21	14.5	12.91	162.17	19.9	50.86	21.26	16.53	5.85	21.73	11.85	6.34	23.21	55.76	5.54	40.55	2.84
UPM	H036	2018	1	60.35	65.9	2274.48	597.08	11.56	255.73	49.84	267.14	69.45	9.08	21.76	65.42	39.64	8.49	8.87	20.28	112.58	14.94	23.21	15.65	9.28	6.35	35.66	15.81	8.69	17.35	41.65	10.93	35.83	2.37
UPM	H036	2018	2	36.5	78.35	1882.88	440.08	15.21	226.6	94.5	385.46	87.61	16.68	36.22	84.86	60.15	10.17	15.13	35.69	204.95	34.66	39.93	30.46	13.89	16.28	85.55	37.35	21.37	40.99	87.54	26.63	35.4	7.84
UPM	H036	2018	3	29.61	66.05	1992.28	398.45	12.57	238.62	72.41	316.5	102.31	7.8	41.6	75.15	47.14	17.92	19.92	45.88	251.86	35.48	51.86	37.08	25.27	15.35	80.75	24.32	22.77	26.7	84.85	18.51	39.12	6.69
Ciref	H037	2018	1	33.6	27.89	1970.94	302.13	14.96	219.04	57.03	218.54	50.59	9.36	21.59	78.28	113.96	23.18	18.19	22.36	45.42	25.78	26.16	33.59	36.38	41.87	121.74	29.22	26.38	50.99	134.88	54.68	69.42	10.54
Ciref	H037	2018	2	49.81	42.01	3055.7	563.1	15.45	421.84	45.58	148.08	25.83	3.14	15.09	36.23	122.88	25.45	9.24	13.08	46.09	29.49	14.76	25.24	28.81	15.95	68.99	17.41	18.76	29.12	70.68	22.44	26.48	4.95
Ciref	H037	2018	3	48.91	34.09	2670.56	516.92	17.29	382.93	41.54	247.15	45.15	5.97	19.22	75.35	128.89	25.68	16	18.76	39.69	21.31	16.5	27.63	28.21	21.42	62.51	20.84	18.66	24.75	71.2	26.55	35.37	6.58
Hansabred	H037	2018	1	10.16	17.7	1460.91	299.71	29.06	325.56	47.96	245.95	34.43	7.39	10.17	68.54	103.58	17.11	36.83	25.49	218.89	25.14	47.92	25.33	23.02	8.41	89.03	6.51	17.24	29.43	104.43	18.34	35.08	7.3
Hansabred	H037	2018	2	10.51	11.97	1420.29	339.04	5.64	177.92	76.76	321.73	90.77	7.08	46.59	100.43	79.17	5.52	14.1	7.2	56.23	8.55	12.24	11.12	4.86	5.22	31.36	3.22	6.39	10.96	37.34	4.14	46.05	2.22
Hansabred	H037	2018	3	34.57	17.77	2127.05	615.15	22.63	560.16	53.2	274.52	86.85	4.82	39.5	74.81	52.23	10.32	27.75	15.44	153.58	22.41	25.45	14.64	10.86	9.86	82.37	25.54	11.92	23.52	90.39	13.93	57.8	6.68
IFAPA	H037	2018	1	37.42	24.7	1751.2	358.44	42.13	268.9	53.76	249.87	53.38	5.33	21.28	112.32	66.17	17.85	11.18	25.11	172.82	57.14	34.31	38.64	18.48	22.42	62.46	18.97	16.07	20.84	80.75	14.84	32.67	3.08
IFAPA	H037	2018	2	30.98	31.69	1538.01	232.41	30.42	227.48	74.06	293.58	80.56	7.93	31.69	115.23	66.96	22.09	15.81	34.27	202.35	62.69	40	52.25	25	26.75	62.22	23.36	19.45	20.64	70.55	18.92	38.73	5.35
IFAPA	H037	2018	3	35.38	37.83	1908.1	387.99	52.03	307.36	62.97	244.99	48.31	5.42	22.97	97.41	79.78	24.96	13.12	24.28	162.88	53.98	34.47	33.86	19.86	20.52	48.73	18.9	13.21	32.01	86.65	14.03	30.41	5.27
INHORT	H037	2018	1	17.97	28.92	1772.95	530.94	63.35	437.16	75.86	408.04	84.99	6.8	21.47	124.11	112.5	36.57	19.22	22.51	184.39	20.14	60.02	21.76	28.3	16.7	61.71	21.07	8.04	27.75	80.16	12.66	49.71	2.89
INHORT	H037	2018	2	33.24	19.36	1986.24	562.74	56.43	473.9	81.62	649.13	93.89	8.98	18.35	121.66	138.88	38.34	24.81	32.6	208.16	33.93	63.47	24.96	48.87	29.18	55.19	30.11	10.25	30.77	89.21	12.56	71.27	4.05
INHORT	H037	2018	3	14.99	12.92	1765.49	471.99	27.35	453.14	80.19	650.22	114.03	8.52	38.28	103.05	143.35	7.84	17.42	27.17	173.54	20.14	39.39	11.68	14.07	13.06	63.67	27.25	12.24	37.86	85.33	15.24	54.65	4.72
UPM	H037	2018	1	26.73	18.04	2518.28	549.52	20.2	388.16	31.27	269.03	41.68	8.93	6.43	112.46	75.55	10.69	9.66	15.05	26.06	13.47	16.45	11.27	8.81	12.34	21.67	12.96	5.17	14.22	29.46	2.75	41.29	1.82
UPM	H037	2018	2	35.91	26.43	1771.57	698.22	43.5	456.45	67.03	365.8	59.4	8.93	29.05	70.52	49.87	28.67	21.91	25.68	107.7	19.28	35.4	23.06	23.52	21.81	64.81	33.48	19.73	36.75	91.22	19.59	47.79	9.39
UPM	H037	2018	3	37.96	47.48	2848.41	698.11	62.24	585.58	44.07	245.15	46.5	10.68	17.97	66.8	75.24	14.66	28.76	15.84	115.23	10.95	31.55	20.88	29.01	23.02	66.52	34.2	17.74	37.54	81.56	18.86	42.16	7.72
Ciref	H038	2018	1	8.46	13.93	1243.63	156.18	4.45	119.1	67.46	187.98	60.65	3.69	19.39	125.82	104.41	35.16	17.48	21.09	174.36	20.63	31.93	51.77	11.44	39.58	146.58	36.78	32.17	53.29	146.72	50.42	81.33	9.14
Ciref	H038	2018	2	55.37	81.29	2477.87	505.94	6.45	128.92	48.5	527.48	71.95	6.26	25.43	126.67	201.02	49.15	14.81	22.76	130.81	23.38	3.09	95.19	13.25	46.67	145.61	52.7	39.45	33.3	126.32	44.72	65.79	7.87
Ciref	H038	2018	3	31.66	24.53	1738.1	238.21	1.98	155.16	82.6	284.15	93.52	8.19	30.74	167.37	107.07	38.16	19.5	38.96	180.59	27.89	39.25	66.79	31.64	52.41	112.05	52.96	27.58	39.84	147.75	30.22	74.45	10.02
Hansabred	H038	2018	1	10.2	21.98	1584.24	403.19	7.24	331.05	72.94	527.29	153	11.86	16.89	136.3	292.26	21.39	25.85	22.06	360.29	19.47	55.34	24.42	21.39	8.51	163.32	43.06	36.05	46.24	176.94	49.99	71.75	11.95
Hansabred	H038	2018	2	10.99	19.16	1315.52	315.28	10.37	235.22	65.96	263.48	53.08	2.71	17.21	71.6	105.87	17.14	19.07	31.88	233.54	18.67	39.62	31.51	16.63	7.09	137.56	29.43	34.85	37.81	118.38	36.66	51.79	9.57
Hansabred	H038	2018	3	13.44	14.02	1715.82	442.67	5.93	193.48	81.6	395.61	81.33	4.21	18.61	80.6	157.78	17.47	18.83	49.34	273.04	21.76	43.04	45.47	25.08	5.77	129.38	39.38	26.17	33.33	131.12	31.27	37.38	10.18
IFAPA	H038	2018	1	10.15	18.02	868.12	226.56	9.55	196.96	80.91	133.72	41.99	4.07	28.88	59.35	45.9	24.01	13.91	34.84	193.67	59.59	41.31	39.6	12.94	21.33	102.26	21.14	35.08	37.8	103.64	39.29	52.23	13.12
IFAPA	H038	2018	2	9.39	12.08	1682.79	439.16	5.21	116.31	10.97	155.56	23.12	3.51	1.01	120.51	90.65	7.08	3.06	17.32	59.86	38.56	18	15.91	6.41	7.69	31.34	7.45	4.01	10.81	32.54	7.36	35.07	1.3
IFAPA	H038	2018	3	11.57	32.46	1356.93	354.12	15.69	275.15	108.12	186.4	40.34	5.23	41.08	73.33	48.59	25.47	7.81	27.43	203.04	53.67	43.43	34.61	15.79	30.75	132.76	26.32	38.17	45.76	132.89	44.6	63.59	15.16
INHORT	H038	2018	1	17.33	22.09	1373.45	609.79	23.02	384.46	155.55	361.79	63.91	12.86	29.59	58.51	79.86	30.34	20.24	17.55	289.08	37.98	60.82	47.93	31.29	16.61	85.97	36.82	13.06	21.54	94.28	23	43.64	11.2
INHORT	H038	2018	2	6.4	27.81	1086.56	391.61	12.97	265.98	110.2	626.28	118.14	13.7	29.55	109.08	99.5	9.03	20.61	16.13	270.45	4.62	46.64	12.59	17.05	12.42	98.1	27.28	19.93	19.44	104.19	29.72	49	8.81
INHORT	H038	2018	3	16.29	42.95	1928.35	337.07	6.27	234.13	38.16	347.14	184.75	17.07	26.46	152.7	98.2	7.99	16.19	13.82	256.7	24.13	79.79	35.67	9.34	13.58	64.52	14.15	8.91	17.12	57.36	15.26	67.72	2.71
UPM	H038	2018	1	11.81	13.16	1293.06	311.79	10.29	313.87	86.18	348.8	87.59	16.39	11.15	102.42	80.27	11.4	24.88	35.6	343.41	15.19	52.64	22.69	11.47	12	152.14	35.41	19.08	38.87	113.04	30.91	62.19	9.52
UPM	H038	2018	2	9.08	34.12	1510.87	432.13	17.36	358.49	111	437.28	105.88	15.34	34.79	108.98	112.43	10.46	26.8	5.62	391.3	12.3	61.2	26.45	12.88	12.01	132.45	34.61	40.99	37.99	101.11	33.99	78.66	11.45
UPM	H038	2018	3	6.92	11.28	1386.36	227.17	6.35	143.67	30.37	303.35	139.58	7.87	1.99	137.32	56.56	3.29	20.08	16.16	191.85	5.03	26.71	12.11	3.31	6.83	52.96	10.98	8.16	12.05	36.84	7.28	58.27	2.31
Ciref	H039	2018	1	20.97	1113.93	1549.41	442.11	90.97	287.81	67.25	292.54	65.41	7.17	39.19	114.5	122.16	39.33	21.83	33.46	91.23	35.8	23.39	45.45	38.17	19.24	53.8	29.83	20.15	37.79	129.03	13.38	47.04	8.82
Ciref	H039	2018	2	17.65	1410.65	1282.21	341.84	61.69	236.05	72.92	279.78	57.36	6.15	16.58	126.58	169.48	40.11	15.11	22.07	53.87	31.67	36.97	58.32	15.71	22.43	114.46	25.36	25.77	45.19	160.1	38.19	47.34	11.82
Ciref	H039	2018	3	44.14	1436.82	2908.67	585.98	113.57	425.37	34.63	188.76	35.3	4.28	10.79	116.44	186.54	14.37	2.61	23.64	34.91	26.28	15.88	14.01	20.46	8.31	67.57	26.14	24.82	18.59	76.77	7.78	52.03	4.38
Hansabred	H039	2018	1	11.85	702.4	1770.26	631.07	132.26	565.21	37.76	131.6	46.05	6.95	13.81	82.05	158.66	13.86	16.7	10.15	84.23	9.54	23.28	15.81	22.19	7.58	117.47	39.04	37.41	40.27	104.29	34.32	52.02	14.81
Hansabred	H039	2018	2	9.37	582.29	1104.85	424.51	86.6	282.18	35.03	112.67	41.33	4.37	9.98	64.11	86.6	8.66	9.27	5.19	76.46	9.49	19.36	11.69	14.22	3.81	64.9	19.71	23.44	30.34	81.52	21	39.54	12.17
Hansabred	H039	2018	3	17.28	634.54	2108.22	626.38	94.42	530.61	41.77	169.66	98.86	4.09	22.43	81.26	94.54	12.64	14.32	13.11	93.44	22.78	24.4	10.35	13.53	10.25	92.95	25.74	17.1	21.89	89.49	15.17	54.71	8.42
IFAPA	H039	2018	1	25.08	1038.85	2663.12	695	181.15	698.92	75.2	135.3	47.03	4.2	25.39	116.28	72.29	27.73	11.38	29.52	151.93	68.93	41.39	26.66	18.52	20.1	98.07	22.05	25.36	42.48	113.74	26.86	57.91	12.06
IFAPA	H039	2018	2	48.71	918.64	2783.95	726.54	124.82	699.56	53.45	177.82	56.97	6.52	31.37	203.58	86.77	32.87	11.97	22.92	137.44	55.19	49.1	38.14	20.81	18.76	110.47	34.74	10.25	35.23	109.74	16.46	45.57	4.95
IFAPA	H039	2018	3	14.98	605.71	1763.9	388.42	82.15	335.03	39.23	226.77	49.17	7.88	35.08	100.67	121.62	28.72	8.93	16.09	175.89	70.91	34.81	18.46	16.07	9.72	97.09	37.68	19.15	25.36	109.51	26.13	53.87	16.24
INHORT	H039	2018	1	12.11	1085.48	1983.63	715.56	151.87	512.62	116.94	305.56	179.96	14.52	43.02	83.02	123.13	33.78	13.51	23.16	206.07	38.32	70.1	45.28	31.11	19	128.34	35.83	28.82	46.82	128.59	23.89	78.44	13.94
INHORT	H039	2018	2	14.69	841.34	1818.8	513.46	99.71	377	101.58	333.77	115.11	20.31	45.87	80.88	104.45	30.71	17.94	24.4	124.74	37.57	55.71	36.03	24.94	18.68	103.87	47.41	22.63	35.43	119.24	23.57	59.96	16.78
INHORT	H039	2018	3	18.8	828.43	1897.02	673.96	137.91	516.39	121.33	410.94	149.53	7.09	33.77	154.11	139.22	50.83	17.44	29.62	286.3	31.92	65.87	30.48	27.95	19.57	153.74	43.9	34.51	47.67	134.59	42.48	67.39	14.74
UPM	H039	2018	1	12.8	349.55	1825.51	338.07	58.42	383.9	13.06	246.34	86.95	10.03	13.66	127.16	49.02	19.99	17.1	18.89	101.57	14.13	23.49	27.1	3.9	6.53	65.09	16.83	10.11	18.47	45.8	9.29	43.87	5.06
UPM	H039	2018	2	16.76	575.39	1519.69	391.04	127.31	533.71	62.58	299.59	57.12	8.88	23.9	108.06	63.93	27.48	29.86	24.14	182.1	13.7	47.09	25.26	28.03	7.56	157.71	31.1	21.04	34.14	115.95	30.11	47.13	11.56
UPM	H039	2018	3	10.19	907.93	1696.97	469.75	206.56	603.77	50.55	226.2	61.62	10.57	20.21	72.94	102.18	22.71	37.28	18.43	196.77	14.01	34.02	26.27	35.93	21.53	131.54	39.26	34.39	43.09	130.43	32.17	57.82	15.24
Hansabred	H040	2018	1	25.38	98.29	1838.55	381.87	16.43	221.89	80.23	241.05	43.31	5.95	34.52	100.66	95.07	13.85	17.36	22.19	206.12	20.66	35.26	15.52	10.63	3.89	117.09	33.8	26.55	44.49	111.52	30.83	49.19	10.66
Hansabred	H040	2018	2	23.2	53.04	1275.42	346.65	9.29	173.85	73.21	190.52	37.46	5.15	22.5	79.66	62.66	6.45	11	15.99	118.32	12.32	24.78	15.99	10.03	3.04	66.38	15.79	18.27	36.04	95.42	17.14	34.81	8.71
Hansabred	H040	2018	3	18.45	80.64	1321.7	244.43	8.16	196.54	57.47	203.42	32.09	8.69	20.29	113.09	144.78	10.02	18.01	16.83	206.08	9.4	52.68	17.19	14.39	6.74	114.07	32.31	27.59	47.44	106.28	35.75	53.7	7.61
IFAPA	H040	2018	1	9.32	32.21	937.69	78.58	8.55	121.97	73.81	202.34	60.37	6.56	45.11	110.28	41.59	13.11	12.81	30.08	301.86	47.31	41.62	33.19	7.22	6.6	93.82	12.42	20.44	18.32	74.14	24.15	36.61	2.38
IFAPA	H040	2018	2	12.76	31.71	1300.97	106.13	9.83	119.66	62.59	247.23	81.06	6.57	30.09	162.48	75.77	14.83	12.66	36.65	295.09	63.45	58.66	31.19	6.75	17.44	100.85	16.75	20.6	38.02	129.06	15.76	59.87	4.25
IFAPA	H040	2018	3	11.91	31.19	1026.71	77.03	6.43	100.53	84.2	266.51	70.57	7.28	47.54	147.87	79.28	16.1	8.15	21.15	216.99	41.09	40.76	26.07	6.59	19.38	114.34	17.6	24.64	40.93	158.41	29.52	64	4.62
INHORT	H040	2018	1	6.73	10.17	682.5	113.46	7.3	99.77	68.85	216.52	68.01	6.98	24.23	93.88	64.83	14.13	20.36	14.15	245.65	18.11	28.98	12.47	9.01	9.56	55.85	9.4	9.92	38.61	82.04	11.8	42.33	2.26
INHORT	H040	2018	2	10.04	12.28	963.72	150.35	8.55	106.15	102.06	346.28	107.62	9.56	25.26	142.27	96.35	34.96	7.69	34.1	216.54	24.46	44.02	37.47	18.44	31.15	75.87	16.4	8.12	25.95	114.87	14.87	54.57	2.68
INHORT	H040	2018	3	2.98	13.51	748.37	106.4	6.56	103.59	70.66	303.97	87.71	3.54	17.65	110.17	135.36	13.67	19.58	21.49	311.3	14.78	43.46	20.04	13	6.85	64.63	13.01	10.75	31.04	86.09	16.46	31.51	3.21
UPM	H040	2018	1	14.35	41.74	1456.74	145.27	10.93	184.48	89.24	109.26	25.06	3.73	41.06	99.86	46.96	9.31	6.71	26.62	209.3	50.01	43.94	24.47	11.53	20.94	90.56	39.24	27.18	43.06	102.49	25.18	53.15	7.98
UPM	H040	2018	2	10.59	38.66	1360.34	110.53	10.1	200.66	241.69	143.42	24.68	9.29	77.75	144.76	30.01	15.94	13.34	29.98	343.92	71.19	82.43	22.14	9.05	32.94	149.85	52.9	39.39	58.06	149.67	34.04	83.26	8.79
UPM	H040	2018	3	33.42	35.36	2126.79	236.96	6.98	217.17	89.58	191.32	30.62	4.25	37.41	162.83	64.91	8.98	5.62	21.01	159.7	27.66	29.33	14.3	6.31	13.67	84.22	36.54	21.16	40.11	97.43	22.16	83.31	3.56
Ciref	H041	2018	1	34.16	37.44	1575.28	261.56	2.01	157.88	81.97	496.15	130.64	10.61	35.41	88.37	104.25	26.64	20.35	29.68	124.33	25.87	28.38	55.84	24.54	23.91	74.77	34.78	14.15	24.11	93.6	20.32	56.58	5.16
Ciref	H041	2018	2	19.36	19.82	2182.83	333.52	1.59	187.85	52.25	429.29	94.33	9.31	11.43	69.76	194.55	14.08	13.17	28.27	225.51	7.76	28.07	29.48	7.36	26.63	73.73	24.6	37.74	35.12	122.98	25.97	59.25	3.39
Ciref	H041	2018	3	16.77	12.62	1487.35	193.69	1.16	96.02	73.15	437.04	125	9.55	21.88	79.55	139.95	4.96	15.72	19.7	192.97	17.2	23.28	19.58	7.64	12.98	73.6	15.53	7.5	18.49	62.63	18.54	30.83	5.25
Hansabred	H041	2018	1	2.57	7.41	731.5	60.15	1.2	93.89	23.81	160.73	96.98	3.12	1.15	51.27	123.2	2.06	24.46	7.16	167.52	15.15	25.09	4.37	2.89	3.82	37.81	7.34	5.23	9.82	34.14	7.57	58.25	1.12
Hansabred	H041	2018	2	6.87	10.59	1179.78	136.33	3.3	187.82	18.63	266.34	100.42	6.06	4.48	80.63	270.96	10.89	24.09	14.81	253.37	11.57	44.4	8.64	2.94	3.57	76.46	12.71	10.82	21.47	60.67	15.49	58.02	1.49
Hansabred	H041	2018	3	6.89	10.8	1157.03	106.85	4.39	134.13	21.19	331.7	129.78	6.76	3.2	91.05	212.22	7.45	29.83	17.29	321.37	20.47	42.73	12.06	3.19	4.6	62.67	9.92	7.23	10.39	43.89	7.44	44.17	1.51
IFAPA	H041	2018	1	6.89	9.76	922.9	240.85	4.58	135.08	60.76	577.61	46.9	9.54	15.04	109.79	98.3	20.94	18.25	60	332	68.76	88.59	32.25	11.29	23.08	84.12	19.93	13.04	19.54	89.49	14.07	54.89	1.64
IFAPA	H041	2018	2	14	37.18	1626.22	424.4	14.81	376.89	77.28	493.06	103.88	7.6	23.06	82.1	160.56	24.57	30.86	43.22	351.23	33.36	99.12	34.62	20.43	31.92	122.11	31.09	34.75	46.6	144.55	36.55	73.4	12.18
IFAPA	H041	2018	3	19.54	43.43	1512.91	387.59	22.58	333.15	91.13	299.26	49.76	10.62	31.19	68.38	123.16	33.39	17.24	47.05	290.37	50.52	97	55.83	16.9	34.9	159.97	27.65	42.09	49.72	150.02	49.37	53.47	12.19
INHORT	H041	2018	1	32.42	19.77	1923.18	388.42	16.35	409.66	119.96	574.94	127.11	21.12	19.73	80.63	140.39	31.84	19.02	14.08	320.06	15.85	59.14	34.48	12.6	15.79	84.05	35.46	14.01	27.49	94.53	19.63	64.77	9.16
INHORT	H041	2018	2	8.31	16.77	1366.43	143.75	3.86	238.3	90.33	665.56	242.62	22.18	18.67	157.92	191.65	9.21	19.08	11.55	256.31	28.05	54.8	23.7	6.05	7.84	70.56	14.43	12.63	17.39	58.35	14.71	55.49	1.68
INHORT	H041	2018	3	25.42	25.19	1497.96	331.52	17.98	350.43	123.06	492.45	133.31	12.54	41.07	68.1	139.1	18.25	19.11	16.77	314.92	34.66	50.57	37.07	5.74	12.09	104.52	36.73	18.61	24.1	86.06	28.8	62.5	4.45
UPM	H041	2018	1	8.73	13.95	1160.27	241.65	13.32	348.59	116.47	543.74	168.72	21.78	41.1	80.77	65.41	16.53	44.28	30.78	580.92	13.6	119.35	32.85	27.84	16.05	269.11	64.7	59.1	71.01	212.37	73.65	109.89	15.28
UPM	H041	2018	2	6.49	20.5	1095.95	291.41	19.22	382.74	98.32	440.12	131.53	15.3	31.88	54.74	89.86	13.6	35.58	41.46	517.09	11.71	125.83	22.62	27.88	16.13	200.42	56.46	54.53	61.97	174.74	68.34	68.22	12.05
UPM	H041	2018	3	11.81	20.57	1466.34	323.9	12.21	427.68	54.44	381.26	121.2	13.46	15.52	60.95	110.01	3.54	34.76	38.6	406.3	7.88	92.81	18.87	15.05	16.73	183.75	32.65	30.29	35.83	136.94	40.05	70.21	5.48
Hansabred	H042	2018	1	14.19	63.19	1383.74	842.29	6.53	251.54	50.05	143.4	55.79	5.54	12.03	56.27	98.11	11.01	6.2	11.64	107.51	8.61	18.08	13.94	9.83	9.04	72.47	5.13	23.77	37.1	78.01	21.87	46.94	7.95
Hansabred	H042	2018	2	14.9	46.26	1621.27	846.86	11.51	343.43	87.17	207.88	88.74	12.24	28.01	100.33	53.62	20.01	16.31	20.01	194.02	22.59	34.24	33.16	16	8.05	124.99	30.13	32.93	53.43	143.26	36.01	67.82	11.6
Hansabred	H042	2018	3	14.48	69.87	1918.35	779.64	11.74	341.84	51.05	161.56	70.03	10.27	21.41	73.53	71.78	13.94	12.42	15.99	159.12	13.76	26.64	25.8	18.4	5.14	111.23	9.58	28.21	31.02	112.47	29.53	51.23	8.84
IFAPA	H042	2018	1	30.43	76.89	2287.3	596.92	7.51	223.91	83.01	204.47	45.7	7.96	36.13	88.45	46.28	22.35	9.25	28.96	181.92	36.56	36.78	38.96	17.32	17.2	93.21	22.78	30.15	37.64	107.75	27.26	52.24	8
IFAPA	H042	2018	2	29.06	34.76	1498.97	391.19	4.22	165.57	62.21	171.64	57.5	9.59	38.55	92.91	22.57	22.64	8	32.42	178.54	29.75	42.12	53.96	14.7	16.9	98.7	19	20.08	32.28	114.47	27.36	58.43	6.27
IFAPA	H042	2018	3	15.52	22.05	1144.05	298.57	2.51	92.04	61.27	249.95	68.74	9.9	30.67	99.13	31.11	19.09	10.8	32.55	138.36	42.73	32.15	43.88	13.52	9.5	89.43	20.16	19.67	32.83	116.18	22.84	31.25	6.44
INHORT	H042	2018	1	12.83	31.36	1622.97	889.15	16.97	262.63	128.44	326.91	156.34	21.23	36.97	70.61	84.62	33.27	23.19	33.51	270.13	22.26	50	36.01	19.22	16.76	120.89	34.72	15.7	34.69	142.7	35.06	95.43	7.66
INHORT	H042	2018	2	22.61	112.23	2413.41	1257.79	47.19	429.46	119.84	570.39	184.91	51.09	37.61	117.9	83.51	43.72	15.52	34.7	226.3	11.88	46.99	57.15	54.03	15.96	114.89	36.7	21.99	32.56	131.87	34.59	67.91	10.05
INHORT	H042	2018	3	10.88	35.96	1126.12	452.99	12.56	177.05	96.11	424.26	184.41	31.06	39.73	87.66	85.56	18.14	14.78	28.12	222.99	17.61	35.94	32.58	32	14.47	93.96	38.66	20.42	38.32	133.68	22.54	46.93	7.11
UPM	H042	2018	1	7.21	22.75	2407.61	382.13	1.72	112.95	17.39	84.87	50.43	5.11	2.81	118.99	54.69	3.79	5.79	9.95	38.11	16.14	10.17	11.62	2.86	4.57	31.95	8.45	3.82	9.27	30.66	5.27	39.44	0.97
UPM	H042	2018	2	9.1	53.48	1922.99	396.43	3.83	212	112.29	196.67	63.02	12.32	54	102.04	17.96	16.51	12.03	39.6	234.01	42.38	34.75	41.96	13.24	17.85	144.77	28.51	40.21	31.29	106.9	35.39	62.65	10.25
UPM	H042	2018	3	6.02	20.08	1705.67	257.69	0.77	81.33	37.86	191.06	75.08	11.46	29.77	160.55	18.78	17.32	6.36	22.27	107.8	33.65	27.48	32.59	10.14	6.91	75.22	11.4	10.19	12.51	40.77	13.1	46.75	2.53
Ciref	H044	2018	1	23.1	11.75	927.22	140.77	0.88	150.8	63.57	746.78	113.36	9.54	48.19	197.84	117.2	20.95	12.5	18.5	142.45	16.43	46.42	33.87	11.74	86.76	145.38	35.34	37.62	54.95	197.44	30.25	61	10.16
Ciref	H044	2018	2	14.16	7.1	1006.06	89.6	0.86	49.97	33.58	462.81	44.72	4.02	1.21	263.34	146.24	12.83	9.54	7.19	57.48	39.88	21.72	20.83	5.17	50.92	47.66	11.29	8.38	16.36	52.26	9.65	71.66	1.32
Ciref	H044	2018	3	24.08	11.68	1319.32	143.26	1.51	87.84	46.85	608.11	61.04	6.03	14.8	132.48	132.41	18.73	11.36	13.68	112.19	28.74	21.74	31.61	6.66	66.1	163.85	12.53	32.86	68.69	142.67	39.95	81.15	5.5
Hansabred	H044	2018	1	8.48	6.53	1014.85	181.09	2.96	223.02	65.29	280	65.77	4.31	11.55	129.9	131.19	8.36	53.64	41.17	529.94	10.63	86.09	16.1	8.91	11.48	175.65	37.99	40.11	68.28	194.85	49.25	73.7	10.47
Hansabred	H044	2018	2	9.67	11.84	1145.98	292.06	5.87	301.33	78.96	285.2	59.08	3.92	17.74	87.91	92.78	14.79	36.34	33.63	413.65	22.27	100.02	28.16	12.73	9.07	151.56	30.28	39.8	41.89	141.66	44.23	64.8	10.19
Hansabred	H044	2018	3	6.77	10.44	1006.74	184.73	8.79	234.55	82.72	220.48	60.81	3.14	22.71	77.74	115.84	22.41	28.77	33.08	337.59	36.07	78.91	32.61	16.59	5.93	145.29	32.83	46.07	58.97	158.24	50.41	48.59	15.54
IFAPA	H044	2018	1	28.83	20.4	1401.24	365.69	13.98	338.87	64.11	278.24	54.71	4.59	32.51	80.27	148.82	36.33	12.56	40.88	231.45	52.56	74.69	46.58	14.33	57.21	116.53	25.64	38.17	56.81	139.27	31.68	61.07	12.68
IFAPA	H044	2018	2	17.5	14.71	893.97	228.6	10.48	219.35	102.8	360.21	56.77	6.08	39.13	95.61	107.17	42.63	24.04	54.17	334.54	61.39	109.04	61.85	22.57	85.36	179.13	36.71	42.13	64.14	197.96	50.61	79.22	16.97
IFAPA	H044	2018	3	39.15	15.12	1236.38	322.66	9.67	305.31	67.6	376.14	50	8.14	34.53	92.71	101.04	33.29	16.85	36.79	240.91	43.2	74.81	43.94	10.36	64.06	158.66	37.47	49.02	67.53	184.19	53.83	57.98	15.68
INHORT	H044	2018	1	11.14	12.93	1444.59	405.93	3.36	349.37	82.19	580.41	126.94	3.14	26.25	101.34	130.05	10.94	37.54	18.67	348.33	11.41	86.49	19.52	19.37	39.7	123.97	37.47	42.37	52.78	159.06	38.15	102.7	9.24
INHORT	H044	2018	2	9.13	12.06	970.16	264.45	4.44	204.83	139.99	540.35	114.13	10.99	38.31	121.25	64.14	17.48	38.52	17.31	427.42	17.51	107.05	28.3	13.19	42.73	211.19	43.95	51.74	60.45	174.62	57.97	98.72	17.08
INHORT	H044	2018	3	6.47	11.62	998.85	261.23	2.77	190.5	93.4	455.9	126.36	6.33	15.78	140.24	78.9	8.06	33.58	15.96	346.21	15.22	84.3	7.64	8.49	33.42	121.39	29.13	26.54	53.34	155.67	36.38	88.26	12.29
UPM	H044	2018	1	5.7	14.49	875.34	169.14	8.04	302.94	155.79	191.12	48.94	8.64	51.33	62.67	85.67	22.48	31.42	52.97	386.93	18.8	118.16	29.98	15.62	41.05	194.62	56.23	54.99	61.72	188.31	53.56	68.16	18.94
UPM	H044	2018	2	5.35	8.15	880.22	131.98	5.53	192.15	159.11	213.82	56.46	11.5	46.16	107.76	61.31	21.21	49.79	41.89	470.78	16.5	124.68	29.24	10.95	50.3	206	80.77	67.59	88.64	210.67	52.52	92.84	17.89
UPM	H044	2018	3	5.41	5.24	694.53	109.17	2.35	168.45	115.49	181.29	41.01	10.61	26.8	74.38	37.92	15.92	29.57	37.57	368.94	19.37	96.28	26.24	8.38	34.55	172.74	48.03	41.84	52.71	162.03	42.36	67.88	14.68
Hansabred	H045	2018	1	15.02	19.22	1553.85	664.42	4.26	266.55	48.98	105.53	17.95	8.03	21.48	105.3	98.81	12.32	20.64	19.73	137.94	13.61	15.31	20.18	13.56	10.68	124.16	25.4	37.45	39.58	118.77	34.58	64.38	10.65
Hansabred	H045	2018	2	15.65	24.14	1984.97	641.81	3.39	265.68	34.67	98.26	16.59	7.39	18.83	102.02	220.08	10.86	24.44	18.64	116.77	8.22	21.33	16.91	23.31	6.97	126.23	37.47	38.85	37.75	129.37	31.85	54.13	12.54
Hansabred	H045	2018	3	25.01	26.69	2837.79	844.8	2.64	362.96	33.92	118.54	22.04	7.96	13.59	104.71	282.63	8.59	22.79	21.63	112.15	6.49	20.51	21.7	25.22	5.34	105.74	29.98	31.55	40.53	117.98	30.75	39.07	11.55
IFAPA	H045	2018	1	24.38	26.16	1477.02	236.31	7.12	152.91	60.72	91.62	15.96	7.73	55.27	185.31	86.77	13.94	26.05	47.65	227.6	98.94	38.45	30.02	24.37	14.36	139	24.51	35.64	25.95	96.35	18.05	45.77	7.5
IFAPA	H045	2018	2	18.26	13.63	1483.91	387.26	1.75	74.03	43.76	73.43	13.54	5.36	33.41	119.67	97.05	15.99	13.77	42.09	80.37	42.64	24.05	30.01	28.1	23.63	153.82	11.63	46.37	29	100.16	30.22	51.25	7.9
IFAPA	H045	2018	3	10.36	7.35	1342.93	350.47	0.75	72.45	28.5	113.26	56.1	5.79	5.37	210.97	120.76	16.26	11.12	41.51	66.69	29.22	25.15	31.11	10.99	11.38	83.73	16.68	11.84	15.19	64.44	14.85	47.81	2.93
INHORT	H045	2018	1	15.98	3.87	1743.62	374.61	2.78	155.9	25.14	150.45	44.46	8.57	21.79	214.33	163.08	30.27	21.46	14.02	135.85	24.96	16.57	36	24.76	18.92	83.56	32.36	20.08	16.03	70.21	17.61	55.37	5.49
INHORT	H045	2018	2	17.65	18.6	1935.56	772.47	5.66	447.17	60.5	157.78	39.35	5.4	28.03	158.37	130.35	10.85	25.96	19.02	290.23	16.63	38.97	24.2	42.41	23.56	130.1	50.42	33.09	33.62	121.75	27.81	83.46	13.24
INHORT	H045	2018	3	12.72	22.42	1551.2	460.82	3.59	303.7	97.93	173.69	30.38	13.4	35.69	147.58	142.81	34.63	33.82	25.16	283.55	7.63	53.51	37.41	46.81	17.19	138.74	33.93	28.78	29.54	140.19	39.83	62.07	16.24
UPM	H045	2018	1	21.25	25.34	2180.14	426.8	5.14	202.26	34.34	163.43	24.35	9.62	20.52	160.48	139.62	14.6	18.8	7.25	69.02	7.07	12.13	21.69	31.64	17.51	92.42	23.4	24.54	25.68	86.54	21.68	44.17	8.62
UPM	H045	2018	2	18.15	15.45	3255.59	336.96	1.06	89.19	2.66	96.24	15.4	3.08	1.67	226.4	143.25	2.88	7.97	8.11	1.59	8.33	5.41	11.69	3.68	3.6	17.32	2.17	3.36	2.38	16.23	2.93	23.79	0.59
UPM	H045	2018	3	21.51	25.61	3647.61	409.43	2	112.94	21.11	138.79	22.68	4.07	2.34	365.09	182.97	18.13	10.8	17.15	22.79	8.77	7.95	26.24	24.71	11.35	44.57	6.32	8.5	6.93	34.03	7.53	46.84	2.34
Hansabred	H046	2018	1	3.17	14.56	1401.21	122.23	3.52	115.04	6.78	207.72	22.27	1.9	2.19	153.77	313.43	15.44	12.27	15.48	74.55	5.1	16.72	14.83	2.83	2.06	42.58	12.5	7.13	7.81	32.64	8.91	36.09	1.77
Hansabred	H046	2018	2	2.41	12.01	896.42	118.71	5.26	108.34	17.75	134.58	19.27	0.47	2.22	163.65	169.91	7.99	9.51	13.41	71.23	10.28	11.3	12.98	2.75	1.86	45.22	11.68	8.02	12.53	41.14	7.55	43.28	1.45
Hansabred	H046	2018	3	11.62	18.02	1321.35	213.58	4.54	151.71	25.73	287.01	133.47	4.87	18.66	125	201.36	9.08	12.74	24.78	118.59	6.36	18.33	13.6	4.84	3.92	72.57	17.27	8.6	11.75	63.16	12.21	51.94	1.98
IFAPA	H046	2018	1	5.86	15.46	1265.12	330.16	22.96	257.18	121.92	258.04	54.25	10.27	64.51	197.99	74.91	37.02	18.09	105.1	281.84	60.29	46.86	68.5	23.94	17.44	204.36	39.06	31.68	51.12	198.42	36.61	70.91	6.52
IFAPA	H046	2018	2	3.52	16.75	1050.26	274.09	18.07	179.13	41.68	130.45	21.56	7.37	25.97	106.09	66.68	27.45	10.85	47.48	100.42	39.96	20.34	41.63	9.92	14.52	129.56	26.54	35.09	53.49	144.14	44.42	75.17	5.46
IFAPA	H046	2018	3	14.23	41.08	1731.06	451.76	54.93	351.75	76.8	202.32	30.11	5.89	48.03	158.95	113.03	41.37	7.7	53.38	165.24	36.82	35.52	53.33	21.9	17.68	154.97	36.42	49.33	54.17	165.43	55.23	60.51	12.54
INHORT	H046	2018	1	4.19	13.88	890.5	150.09	11.04	257.56	61.43	172.05	24.94	2.31	24.12	107.05	102.02	13.58	18.1	10.22	198.65	4.36	31.59	12.44	10.26	13.43	101.54	23.17	21.26	25.4	80	21.81	49.18	5.98
INHORT	H046	2018	2	9.27	19.01	1887.74	320.08	13.65	390.17	88.5	207.93	22.4	4.54	22.95	115.85	150.68	15.36	20.24	12.65	204.72	8.74	25.8	26.21	26.25	7	77.36	18.65	14.35	22.93	75.02	15.21	54.54	4.41
INHORT	H046	2018	3	5.92	45.09	1388.3	309.34	72.79	406.09	237.96	251.34	28.93	2.3	70.44	144.27	128.34	28.38	28.47	21.84	301.83	12.42	51.94	35.48	30.81	14.89	134.29	37.53	31.31	33.12	123.88	30.21	63.12	10.92
UPM	H046	2018	1	6.19	39.75	1453.17	174.58	73.91	428.47	142.96	173.24	23.96	5.71	48.08	107.17	113.67	38.84	28.71	47.47	336.37	11.71	52.52	67.39	19.08	8.08	172.15	45.64	31.16	50.09	133.59	43.17	71.78	8.2
UPM	H046	2018	2	4.55	22.58	1160.51	144.44	23.88	263.39	93.75	139.19	16.12	5.81	14.02	130.52	95.41	23.54	28.72	42.31	258.23	7.96	44.9	51.58	16.59	6.87	147.56	24.5	22.71	26.89	111.39	30.37	52.44	4.67
UPM	H046	2018	3	2.81	24.62	969.47	125.98	44.08	252.2	135.41	139.23	20.84	7.1	27.8	133.96	91.56	23.12	25.43	35.27	266	13.64	45.03	47.06	17.75	10.68	138.21	39.67	35.97	43.54	118.91	42.39	56.2	7.31
Hansabred	H047	2018	1	8.13	445.56	1500.35	519.17	29.83	170.12	61.42	302.43	130.61	9.36	32.31	100.69	43.49	14.87	18.76	23.62	198.69	16	47.75	35.26	21.3	7.61	113.96	49.77	24.24	25.47	109.96	14.91	43.99	5.53
Hansabred	H047	2018	2	13.85	553.52	1971.19	226.81	37.41	276.49	60.32	228.55	68.42	6.7	28.6	73.52	49.02	26.83	21.01	27.58	180.34	22.16	45.58	45.1	22.48	5.99	81.9	20.63	13.6	25.25	80.82	15.51	32.04	7.55
Hansabred	H047	2018	3	24.99	932.47	2308.13	343.71	59.72	343.18	55.86	262.04	82.82	5.92	13.57	94.75	118.23	18.64	12.18	15.64	141.66	21.04	28.84	29.4	15.58	1.8	76.57	19.47	21.14	34.89	97.23	27.05	32.63	6.33
IFAPA	H047	2018	1	25.5	912.65	1938.66	155.62	45.4	248.85	75.3	401.76	84.22	10.08	42.73	156.54	58.86	32.86	10.58	26.17	185.59	77.51	51.29	64.83	11.25	17.89	84.55	17.16	23.76	29.29	90.38	17.21	30.2	5.46
IFAPA	H047	2018	2	22.6	660.5	2133.14	174.27	37.64	263.89	67.75	327.42	69.93	7.3	43.98	170.75	56.16	31.49	11.23	36.26	225.67	97.65	51.75	50.87	6.69	16.63	79.14	13.97	16.21	25	92.22	18.98	46.29	3.53
IFAPA	H047	2018	3	25.6	836.95	2003.94	181.64	55.99	285.69	74.97	366.58	79.65	7.77	37.16	155.01	78	29.29	8.95	28.15	238.64	51.61	54.45	53.18	9.91	13.2	77	12.61	19.77	25.61	80.68	17.2	23.92	5.72
INHORT	H047	2018	1	9.27	650.91	1831.33	234.61	71.71	305.83	86.56	329.47	88.15	10.68	28.1	120.14	111	35.75	18.07	19.05	212.66	9.17	59.47	26.64	24.59	7.77	67.07	13.45	14.23	30.09	81.97	18.07	36.22	4.62
INHORT	H047	2018	2	11.98	767.43	2204.56	397.65	81.55	343.5	66.96	339.53	65.21	10.7	26.17	127.02	110.37	29.48	19.76	26.01	241.98	12.99	61.16	24.55	22.76	6.56	57.48	11.02	9.9	24.01	63.72	13.11	31.68	3.03
INHORT	H047	2018	3	10.32	709.58	1932.59	311.47	80.62	322.24	81.73	305.38	78.56	9.32	28.52	99.25	103.59	16.14	11	21.62	229	16.95	38.57	24.53	17.31	3.83	53.96	16.42	12.19	25.19	64.63	19.48	39.78	3.61
UPM	H047	2018	1	22.41	1004.32	1869.49	189.17	70.43	268.88	81.72	281.76	49.35	8.1	27.86	92.13	59.18	27.8	12.76	29.07	115.05	57.19	47.83	39.19	14.6	21.3	82.12	27.47	15.76	30.15	75.61	16.93	31.74	4.32
UPM	H047	2018	2	19.06	1197.97	2192.5	194.48	67.62	233.77	68.5	371.75	58.24	8.7	27.12	111.06	81.17	25.5	8.46	23.67	95.93	65.84	32.25	33.54	16.25	16.41	64.43	27.13	17.38	29.77	70.94	18.7	36.52	3.79
UPM	H047	2018	3	24.82	1187.01	2462.9	203.76	99.56	345.69	101.41	286.85	35.99	8.17	34.68	102.62	37.9	22.48	5.61	23.96	117.46	50.32	32.96	28.07	13.81	17.92	51.94	22.92	11.58	25.15	59.32	12.37	30.31	4.05
Ciref	H047	2017	1	18.15	773.13	1838.59	169.43	42.77	261.11	80.72	196.04	90.65	6.64	27.13	103	73.95	45.27	9.68	29.64	122.13	98.91	34.4	48.95	25.8	12.99	86.98	18.98	23.71	28.21	97.91	33.02	50.65	10.56
Ciref	H047	2017	2	35.59	1039.66	2648.13	217.44	57.55	341.3	63.7	287.61	113.96	10.6	32.68	119.7	90.49	49.5	13.87	47.78	128.98	119.12	41.98	71.51	33.85	13.31	138.72	26.92	59.51	43.61	116.27	28.7	51.74	19.48
Ciref	H047	2017	3	23.67	932.61	2396.1	201.23	54.85	327.93	69.46	249.63	88.83	7.36	29.88	115.72	81.38	41.07	13.19	42.27	127.04	84.74	27.83	46.61	30.84	12.46	103.66	27.79	21.31	34.53	96.42	25.09	34.68	15.48
Hansabred	H047	2017	1	9.11	548.22	1535.26	229.85	66.18	338.21	59.44	151	71.99	4.11	13.69	75.57	98.87	16.88	16.07	14.28	187.45	42.74	41.27	19.44	9.36	7.15	90.31	21.41	13.22	25.22	75.86	17.85	26.2	12.07
Hansabred	H047	2017	2	10.56	499.35	1588.29	207.41	61.07	420.57	58.9	193.02	74.62	5.4	16.46	125.03	71.06	17.67	20.42	29.79	242.11	32.12	53.49	23.2	18.3	11.2	74.55	23.89	9.39	22.37	75.07	12.46	34.87	8.19
Hansabred	H047	2017	3	10.08	617.15	1748.33	257.87	61.52	363.11	47.93	166.44	79.74	5.2	17.7	58.4	80.54	20.32	17.06	16.07	213.31	32.61	38.01	21.08	16.52	5.42	87.8	17.21	14.24	28.53	85.16	17.58	34.83	11.2
IFAPA	H047	2017	1	27.39	903.11	2626.51	311.75	70.34	449.78	72.5	294.35	96.16	8.77	22.58	106.84	176.65	25.31	10.08	30.95	151.17	29.58	43.24	29.92	20.84	6.48	98.67	21.54	23.01	39.73	113.29	22.36	34.67	17.15
IFAPA	H047	2017	2	45.75	1430.69	3592.6	439.37	94.61	626.71	99.97	407.57	111.94	10.49	25.04	160.8	214.39	31.45	14.12	47.22	217.02	68.31	50.05	49.29	29.8	11.87	74.03	23.6	32.01	45.16	130.6	21.22	36.49	15.45
IFAPA	H047	2017	3	37.52	959.93	2867.4	372.3	68.03	452.08	55.85	268.84	87.69	8.57	23.03	113.54	202.47	23.29	10.87	25.51	171.65	52.06	40.72	29.78	25.55	11.91	84.34	17.44	20.82	26.27	114.36	24.62	30.8	13.59
INHORT	H047	2017	1	16.43	640.3	1799.87	297.15	49.6	301.8	24.68	212.77	83.24	6.59	10.77	63.76	157.71	14.96	8.06	18.29	130.97	6.23	34.98	23.92	11.79	7.68	62.83	15.57	16.14	15.29	71.02	13.03	29.48	9.8
INHORT	H047	2017	2	20.37	884.73	2367.42	371.18	65.29	389.52	34.42	234.62	83.02	6.37	13.01	92.95	158.28	17.67	8.26	18.15	149.77	9.02	38.44	22.82	12.83	7.34	70.31	18.25	18.34	17.56	84.4	17.52	34.78	8.18
INHORT	H047	2017	3	17.75	881.15	2206.44	386.18	82.79	405.01	57.35	283.55	118.57	7.95	23.46	125.12	147.92	25.87	8	24.9	175.11	10.59	55.4	37.06	17.11	10.28	99.83	22.86	22.29	34.84	112.16	19.19	57.8	14.14
UPM	H047	2017	1	12.17	513.54	2067.97	196.16	47.83	324.67	47.83	457.82	133.59	8.94	27.77	100.84	133.65	21.64	17.11	32.28	278.21	19.77	62.77	28.27	20.22	4.78	68.34	7.48	8.3	12.5	63.43	17.91	23.46	5.4
UPM	H047	2017	2	7.38	421.67	1973.97	160.81	45.34	268.44	38.65	298.56	96.48	5.58	14.76	62.84	159.84	12.05	16.76	22.68	195.79	17.35	35.4	16.76	13.43	2.18	39.09	5.54	9.8	11	52.73	17.73	18.65	2.68
UPM	H047	2017	3	9	504.82	1864.15	205.77	68.24	342.81	32.82	329.42	111.34	6.4	17.46	88.55	146.35	16.66	15.01	20.77	226.26	14.6	31.31	24.07	16.98	3.51	46.66	7.55	9.14	19.61	68.15	12.52	21.16	6.63
Ciref	H048	2018	1	8.46	50.4	1161.01	148.4	1.19	33.29	69.34	431.42	70.07	6.04	36.18	108.19	86.58	37.32	3.99	38.75	60.3	92.61	24.43	89.48	13	48.94	135.93	38.57	30.96	37.34	137.54	42.63	128.43	9.38
Ciref	H048	2018	2	36.09	199.53	2163.19	333.98	11.96	109.24	54.28	629.3	113.68	8.01	41.94	185.2	166.28	43.87	6.66	41.57	119.33	54.61	25.09	83.47	15.53	50.58	209.44	50.68	48.46	51.61	196.07	55.75	131.4	9.24
Ciref	H048	2018	3	21.21	58.13	1699.52	217.81	2.77	58.37	46.99	334.53	66.36	6.55	35.56	115.32	103.75	32.52	4.9	25.64	50.23	29.69	20.78	60.82	13.15	47.33	150.73	38.56	40.61	61.99	145.6	66.81	113.73	11.73
Hansabred	H048	2018	1	5.45	56.59	1229.2	215.68	12.42	244.35	49.68	322.51	98.33	8.07	11.63	94.23	248.72	18.23	23.17	16.59	279.5	27.71	40.33	20.18	16.99	6.67	135.14	37.8	54.8	44.62	161.64	51.06	82.74	14.09
Hansabred	H048	2018	2	10.88	59.22	1471.98	286.06	19.72	335.91	71.77	282.1	64.42	8.4	16.35	119.5	199.81	15.16	32.33	23.44	297.54	34.28	59.74	28.86	13.6	7.3	171.24	37.53	55.16	57.74	154.74	58.49	84.55	13.69
Hansabred	H048	2018	3	8.86	24.53	1111.89	177.09	9.1	213.44	49.41	214.53	33.67	6.74	10.96	105.26	115.62	7.76	20.59	16.09	222.4	19.22	33.28	14.12	6.46	6.21	107.04	25.26	39.26	44.98	122.32	45.23	77.88	11.91
IFAPA	H048	2018	1	5.39	23.49	830.72	139.85	17.44	122.99	91.29	223.22	68.25	5.99	21.9	80.5	49.01	26.91	12.11	52.47	238.45	89.69	59.38	66.99	18.29	32.21	93.18	26.99	30.33	41.49	129.74	27	65.63	9.11
IFAPA	H048	2018	2	10.08	56.62	1132.74	213.66	23.66	173.77	103.68	328.65	84.38	7.57	30.11	115.31	59.4	32.2	19.01	44.84	302.84	66.79	57.94	64.38	17.86	26.72	136.24	37.8	32.81	41.67	154.86	31.42	62.98	12.12
IFAPA	H048	2018	3	17.02	62.99	1561.71	279.71	39.9	249.22	79.23	246.14	41.21	6.44	28.75	125.28	85.68	29.12	15.67	36.87	219.39	57.55	48.33	52.09	13.78	31.22	102.29	31.42	38.94	47.13	121.63	46	75.18	10.11
UPM	H048	2018	1	15.49	465.43	1764.6	499	17.99	145.44	16.87	116.22	16.67	3.34	4.08	150.54	109.57	5.93	3.22	12.32	45.34	12.73	13.7	12.01	3.43	6.41	40.17	10.99	6.61	12.06	33.79	6.05	30.64	1.5
UPM	H048	2018	2	17.33	557.91	1498.22	400.57	41.16	219.72	100.19	320.81	35.69	9.99	58.36	173.68	57.1	25.71	22.01	34.78	282.58	26.25	48.68	49.07	30.34	17.04	185.57	22.54	35	24.74	143.47	21.33	63.19	10.51
UPM	H048	2018	3	23.16	896.16	1642.1	601.51	52.75	279.16	78	196.93	23.92	9.46	25.5	163.08	62.95	17.95	12.14	27.99	154.46	25.83	27.95	25.03	10.54	17.19	96.51	31.39	25.31	34.45	96.75	26.63	70.08	7.95
Hansabred	H049	2018	1	7.28	10.91	1591.16	243.55	8	222.43	84.81	366.46	83.74	8.51	22.67	99.49	82.68	9.92	17.44	22.57	132.19	15.93	21.61	14.58	10.86	3.57	120.47	41.49	32.27	29.11	126.05	37.39	51.32	8.52
Hansabred	H049	2018	2	10.43	14.72	2006.68	390.19	11.67	346.53	82.38	354.26	92.19	8.66	22.45	121.01	127.73	14.46	23.14	36.81	176.7	16.46	46.47	31	18.38	16.54	154.96	14.53	43.01	48.62	138.23	53.12	68.95	17.45
Hansabred	H049	2018	3	11.91	7.19	1787.22	368.45	8.5	325.9	82.41	352.48	85.44	8.31	28.98	117.56	70.45	13.85	26.62	28.71	192.34	21.76	31.27	15.98	14.48	5.48	154.75	37.08	39.78	41.14	136.96	38.89	58.26	11.42
IFAPA	H049	2018	1	6.76	9.69	1449.71	194.53	8.25	144.33	69.61	496.8	132.91	9.64	38.67	121.29	60.2	30.56	24.25	56.44	282.39	94.87	56.27	85.86	20.05	14.73	141.65	17.2	15.89	36.06	109.5	42.59	55.12	5.4
IFAPA	H049	2018	2	10.41	15.97	1805.84	189.82	9.72	176.53	140.36	610.57	131.29	10.35	70.34	140.99	50.48	42.92	25.32	82.71	346.54	140.19	51.37	101.77	23.71	12.2	202.89	41.02	31.9	32.75	144.77	55.37	72.11	12.28
IFAPA	H049	2018	3	9.94	12.75	1846.56	202.58	7.92	190.13	102.52	461.26	97.85	8.58	44.73	174.04	57.05	24.07	15.17	64.5	228.8	159.49	46.61	80.43	18.24	22.53	146.98	23.55	25.55	40.97	149.02	36.11	74.47	7.8
INHORT	H049	2018	1	5.65	7.67	1541.8	262.48	16.33	231.34	157.83	555.75	206.7	11.13	50.25	167.34	87.94	41.87	46.22	52.46	367.92	28.02	71.68	46.03	35.32	14.42	257.51	52.16	57.15	54.73	192.07	59.93	90.34	14.86
INHORT	H049	2018	2	2.41	4.79	1178.87	166.92	6.28	154.96	69.91	378.68	109.78	10.08	22.71	94.46	89.16	15.76	33.42	18.93	211.37	3.05	44.72	17.96	15.84	9.2	108.44	23.49	21.65	27.17	105.5	24.47	46.19	7.03
INHORT	H049	2018	3	6.14	6.38	1163.76	157.14	4.7	113.47	71.91	421.04	147.75	7.08	15.01	132.88	66.01	13.6	19.71	32.27	187.09	25.37	49.68	24.73	4.93	6.55	141.08	28.36	19.23	29.56	91.79	26.14	72.12	3.34
UPM	H049	2018	1	11.36	7.26	2372.24	378.59	11.19	313.79	117.48	502.31	83.08	14.32	33.03	116.14	70.99	21.26	42.59	56.38	324.84	48.22	51.15	44.5	30.81	17.52	167.62	37.5	36.44	41.15	133.36	40	64.09	11.63
UPM	H049	2018	2	7.54	7.08	1999.86	294.32	5.84	216.11	104.7	506.44	126.83	18.58	33.26	140.7	54.54	12.38	31.47	20.25	296.08	34.52	49.12	37.81	23.56	15.38	170.22	24.88	20.86	27.31	112.27	33.22	60.44	11.27
UPM	H049	2018	3	8.04	12.18	2087.55	375.79	9.27	265.89	176.95	490.95	107.3	17.96	33.79	145.47	53.93	26.36	37.91	65.83	392.93	63.4	59.46	62.81	23.19	16.54	187.38	30.61	29.19	33.6	160.12	45.55	82.35	12.33
Ciref	H049	2017	1	12.8	16.32	2856.31	361.07	6.67	181.43	145.86	485.1	78.22	10.65	37.52	121.33	157.45	30.53	11.07	58.06	123.58	92.35	21.86	65.23	17.89	16.02	227.64	36.41	53.98	71.41	174.42	60.2	98.43	26.61
Ciref	H049	2017	2	10.67	15.42	2681.73	289.78	7.29	147.46	99.95	365.49	72.97	8.11	37.61	112.16	130.84	16.05	8.16	40.25	114.19	98.14	23.43	44.16	12.82	13.41	117.81	29.21	42.48	35.55	138.42	37.31	67.58	21.83
Ciref	H049	2017	3	9.57	3.38	2321.18	283.36	5.03	156.95	149.24	538.55	86.58	12.89	43.68	120.22	98.66	26.51	10.47	61.86	114.84	153.64	19.58	57.67	16.59	20.87	156.08	20.09	47.86	58.35	185.87	67.38	61.15	20.24
Hansabred	H049	2017	1	2.57	4.82	1282.94	202.5	8.5	307.05	64.42	241.66	91.66	4.39	16.59	88.82	146.76	10.01	23.13	19.13	220.03	64.86	44.15	16.12	13.15	14.92	183.97	40.75	25.99	51.61	179.76	71.19	108.33	34.84
Hansabred	H049	2017	2	3.3	4.54	1236.35	186.62	7.09	283.92	74.49	241.7	83.64	5.44	12.63	88.05	122.13	9.86	25.13	19.56	241.62	34.4	47.76	19.48	9.11	15.19	158.04	38.81	29.52	61.2	165.4	49.95	74.27	25.6
Hansabred	H049	2017	3	2.85	5.18	1457.02	202.76	12.72	338.99	104.16	327.08	118.82	5.75	21.06	133.26	190.7	13.5	24.07	18.42	292.58	24.67	54.91	25.6	14.28	10.29	170.39	48.11	49.01	87.32	223.23	53.54	110.78	27.92
IFAPA	H049	2017	1	15.22	15.11	3158.02	449.23	13.56	333.09	102.17	467.43	104.19	8.85	25.19	124.09	257.64	22.36	16.96	59.86	227.69	106.51	25.53	46.77	22.03	15.17	174.37	48.8	45.13	64.45	164.61	67	52.78	31.15
IFAPA	H049	2017	2	8.7	14.45	2243.22	372.7	11.72	270.19	98.52	451.64	90.74	8.84	20.04	119.3	167.47	21.43	11.75	41.14	142.13	77.32	31.81	35.08	14.64	19.58	129.17	42.94	34.13	69.5	206.26	63.07	81.9	23.9
IFAPA	H049	2017	3	9.83	10.2	2263.27	330.32	13.48	319.53	75.91	389.6	101.09	9.27	31.24	121.19	131.45	20.07	15.49	53.24	248.74	90.26	37.65	35.98	18.73	16.33	161.31	42.49	49.39	56.87	192.49	72.77	49.86	30.06
UPM	H049	2017	1	3.02	7.35	1186.69	112.84	8.17	237.5	48.81	240.15	76.96	4.82	17.43	48.23	88.21	4.89	16.04	26.69	198.99	16.16	43	7.56	8.73	6.29	89.44	19.54	19.16	30.03	101.72	20.74	43.73	5.75
UPM	H049	2017	2	2.2	3.69	1201.49	99.47	8.9	260.47	62.18	230.75	71.44	4.67	16.51	56.61	81.94	5.34	17.59	22.37	196.15	15.35	29.05	6.93	7.21	4.89	82.6	17.88	25.15	15.1	69.71	22.26	39.15	6.06
UPM	H049	2017	3	2.07	4.07	955.35	105.92	7.68	166.94	60.99	298.62	95.58	5.74	19.41	76.54	71.49	6.64	21.67	28.49	239.43	24.51	47.1	10.92	11.41	9.7	109.52	23.28	33.3	34.5	130.09	32.11	67.27	15.31
Ciref	H060	2018	1	35.74	23.47	1866.55	564.92	1.17	183.56	30.88	206.43	80.06	7.53	28.74	160.02	113.11	33.13	21.48	28	115.3	9.39	20.22	45.22	17.95	18.94	75.5	20.37	8.42	27.32	103.75	17.63	39.31	5.37
Ciref	H060	2018	2	28.69	37.02	1916.41	445.53	1.41	174.61	39.17	203.22	53.46	5.38	23.99	147.16	102.81	25.94	18.53	35.85	86.51	14.81	21.33	51.19	21.41	21.92	69.48	17.65	11.04	19.12	75.66	16.86	42.97	3.22
Ciref	H060	2018	3	24.63	26.12	1543.67	453.6	5.13	129.9	78.2	235.15	46.86	7.08	49.35	190.88	126.18	40.68	13.06	37.66	174.23	11.12	22.5	51.74	25.77	19.95	108.76	27.32	19.26	34.49	114.22	29.52	63.32	10.41
Hansabred	H060	2018	1	15.59	77.18	1732.12	561.16	8.44	318.35	60.46	176.11	50.2	4.71	13.31	97.98	137.2	19.27	20.83	21.58	164.92	10.32	30.39	26.53	13.97	3.5	92.74	5.99	23.08	32.51	103.3	24.39	33.31	10.39
Hansabred	H060	2018	2	17.36	62.38	1533.59	873.8	9.08	294.55	61.9	164.4	34.39	5.33	10.5	107.98	198.1	16.46	14.65	20.49	133.93	8.35	19.05	24.17	19.77	5.17	70.35	3.01	23.99	33.7	96.48	22.82	45.18	5.74
Hansabred	H060	2018	3	21.44	16.86	1474.13	624.64	6.19	279.33	42.39	146.45	75.37	4.07	27.68	117.22	35.84	10.59	19.78	22.61	146.05	12.23	18.51	20.16	8.55	5.26	64.28	16.89	7.7	19.83	61.69	10.17	44.32	3.2
IFAPA	H060	2018	1	10.51	20.69	1368.06	357.03	5.87	226.86	57.42	127.3	36.61	5.84	40.75	105.88	23.76	36.84	12.78	49.27	172.61	27.1	26.71	43.84	19.01	12.34	94.66	20.8	24.96	33.48	113.78	22.51	43.4	7.2
IFAPA	H060	2018	2	17.55	19.79	1079.35	281.68	8.04	166.83	100.03	157.14	35.66	3.83	29.59	109.62	17.62	31.29	12.83	63.7	169.73	15.18	30.02	26.16	20	27.96	117.01	23.73	13.58	31.22	77.48	24.63	52.89	7.25
IFAPA	H060	2018	3	25.72	16.35	1738.79	453.78	5.59	272.49	74.67	234.21	38.22	5.77	12.95	117.66	95.48	41.85	14.72	63.27	161.42	28.07	29.64	54.11	16.96	16.63	87.54	28.25	18.43	32.92	119.6	21.74	42.61	3.39
INHORT	H060	2018	1	11.34	12.36	1610.27	433.58	2.07	131.7	14.04	143.52	46.63	2.28	3.17	225.1	127.81	3.95	13.25	0.75	65.11	5.7	17.06	8.17	6.25	6.9	14.97	8.74	5.18	6.17	24.1	3.72	28.65	1.19
INHORT	H060	2018	2	45.99	81.5	2207.42	955.09	19.96	465.35	183.25	248.56	58.8	9.23	46.97	154.33	128.49	19.03	19.45	21.35	247.85	7.37	43.97	43.82	27.67	18.38	91.57	29.81	16.93	28.17	96.8	19.83	70.59	7.43
INHORT	H060	2018	3	28.99	72.79	1981.72	860.58	11.47	355.38	157.75	241.02	59.01	19.33	45.51	123.55	116.08	19.62	19.86	16.56	223.84	2.43	46.98	31.7	22.08	16.77	80.32	29.16	20.88	35.85	98.06	25.67	49.89	7.44
UPM	H060	2018	1	24.26	24.5	2028.22	633.29	3.25	278.72	66.88	196.86	37.76	12.53	20.78	206.46	45.78	22.93	20.78	40.87	173.52	11.96	36.18	57.55	31.73	19.15	103.57	30.35	18.56	33.31	94.79	21.31	77.97	6.73
UPM	H060	2018	2	28.88	32.32	1551.66	702.34	6.83	278.28	86.56	187.15	28.91	10.59	27.49	130.02	36.04	42.95	23.17	56.34	209.78	20.74	42.67	52.83	34.57	20.06	117.91	33.87	22.62	37.17	118.6	26.21	58.06	8.18
UPM	H060	2018	3	36.77	65.21	2033.68	829.1	14.03	410.3	125.21	154.19	27.27	14.19	38.6	134.4	67.44	34.35	23.15	58.84	236.17	16.66	43.41	68.74	50.97	25.4	153.45	48.61	26.41	53.36	138.34	33.69	68.3	9.08
Ciref	H061	2018	1	14.13	40.55	1711.59	233.06	1.32	149.75	110	474.71	85.54	7.59	22.44	168.06	107.3	24.41	19.35	13.89	182.22	21.24	47.3	53.82	18.25	46.97	151.35	43.33	37.64	58.97	176.87	46.09	70.16	12.49
Ciref	H061	2018	2	32.98	104.67	2111.76	380.5	2.92	234.59	125.74	443.03	111.45	7.88	35.66	173.45	216.54	29.13	23.03	15.08	200.35	21.8	57.28	61.92	20.08	60.97	144.04	30.75	32.97	62.26	186.29	45.38	68.2	6.55
Ciref	H061	2018	3	26.71	47.32	1589.75	174.04	1.23	111.19	104.89	538.64	66.89	8.68	38.46	143.55	116.26	18.13	16.1	14.96	143.34	15.86	45.64	31.54	16.89	35.24	65.87	23.38	17.05	28.42	89.69	20.91	41.46	4.1
Hansabred	H061	2018	1	7.68	24.5	1078.1	270.95	4.61	308.08	88.45	277.08	71.39	6.58	23.82	76.84	83.79	13.63	16.38	18.4	224.64	11.5	50.54	22.28	15.16	6.94	112.67	19.11	29.2	43.03	104	31.48	43.23	9.79
Hansabred	H061	2018	2	6.18	21.04	1213.72	230.62	5.04	284.4	100.88	338.84	103.76	7.03	18.83	77.6	130.55	14.31	34.8	31.47	396.88	16.46	89.35	40.99	20.78	6.34	151.46	5.95	33.02	47.78	156.42	30.62	43.99	9.22
Hansabred	H061	2018	3	8.16	31.99	1347.49	260.5	5.33	351.6	102.14	338.92	101.87	8.91	20.21	111.26	156.53	12	22.54	27.59	329.2	13.02	74.8	18.17	16.3	6.52	134.91	26.89	42.91	57.47	150.75	44.83	56.33	12.05
IFAPA	H061	2018	1	30.07	47.04	1918.07	500.57	6.18	318.77	102.65	383.94	51.57	5.66	28.7	71.09	98.51	26.31	10.19	33.77	177.7	44.45	50.52	39.42	14.74	24.5	79.87	22.22	27.14	48.95	118.88	29.45	35.35	8.57
IFAPA	H061	2018	2	18.08	58.96	1867.09	487.26	8.48	287.76	134.91	404.02	68.45	9.04	43.29	107.03	115.49	40.62	14.65	61.37	237.99	60.73	83.56	71.82	17.39	24.24	123.19	21.9	29.61	48.35	140.41	30.58	53.01	12.55
IFAPA	H061	2018	3	24.7	63.48	2038.55	521.25	12.72	337.04	132.66	472.78	64.56	8.78	59.76	101.37	107.13	39.74	13.59	44.65	319.81	42.64	83.75	73.41	24.51	35.58	148.73	22.48	37.38	56.7	152.53	36.67	62.62	9.71
INHORT	H061	2018	1	2.53	21.03	620.96	116.48	19.79	262.15	140.24	259.31	128.64	7.39	20.35	107.53	109.65	9.58	26.52	13.32	361.67	15.23	109.11	17.05	10.12	17.56	141.66	21.79	29.6	49.09	123.68	42.11	70.1	5
INHORT	H061	2018	2	2.83	12.94	788.34	92.25	1.16	167.59	142.59	287.16	95.58	13.21	44.7	130.53	126.15	7.67	23.63	17.32	409.79	20.71	67.09	7.65	10.38	16.69	148.46	26.33	33.35	55.76	141.63	43.67	99.63	4.31
INHORT	H061	2018	3	3.42	17.82	718.34	111.29	10.43	259.4	204.59	311.32	138.96	12.59	45	118.27	149.32	9.34	31.85	15.78	493.37	8.56	124.62	10.79	10.44	27.35	209.53	31.09	58.71	61.73	159.03	58.57	114.46	6.74
UPM	H061	2018	1	25.98	72.34	2511.63	456.03	11.92	682.84	186.99	392.65	83.72	13.84	41.96	81.4	104.35	34.44	32.04	51.89	503.97	32.27	108.25	41.1	29.26	30.75	147.6	59.55	37.86	65.36	180.82	42.98	72.65	13.76
UPM	H061	2018	2	12.67	50.56	1792.06	309.01	6.75	400.46	177.62	440.34	93.81	8.75	31.19	92.58	56.24	25.63	28.61	59.05	431.89	40.28	81.69	38.06	13.55	18	175.75	26.59	34.76	29.18	101.87	38.68	67.67	11.22
UPM	H061	2018	3	16.13	31.34	1425.95	277.63	3.35	379.27	127.51	380.67	67.31	9.34	23.51	91.5	52.26	24.37	19.35	45.87	312.11	25.12	69.09	33.24	14.15	15.86	129.35	32.86	21.2	36.06	99.76	27.91	50.06	6.09
Ciref	H062	2018	1	10.45	516.17	1511.06	168.03	6.79	85.28	66.65	394.59	85.72	13.26	18.44	139.66	192.14	33.29	7.11	23.45	112.17	34.82	29.54	37.48	10.24	28.57	110.13	20.69	18.86	37.71	103.77	40.59	72.51	5.02
Ciref	H062	2018	2	16	876.59	1753.36	113.25	4.54	31.14	52.18	484.87	81.89	21.66	28.54	132.65	163.49	35.79	6.06	25.74	81.77	41.61	31.23	51.64	8.06	13.34	98.34	15.67	16.31	21.9	79.5	24.83	47.06	4.12
Ciref	H062	2018	3	24.55	1142.5	2333.33	160.46	11.43	61.97	58.83	418.47	58.32	14.89	27.75	156.7	178.93	31.86	5.85	16.63	84.18	35.6	22.75	42.52	10.21	9.21	69.02	19.82	15.96	29.27	87.69	23.18	45.45	2.89
Hansabred	H062	2018	1	8.24	546.85	1208.44	138.01	10.06	82.43	56.58	335.8	63.38	7.86	17.23	72.1	101.41	12.61	9.54	18.22	106.27	19.89	25.29	29.56	9.67	2.51	81.97	3.84	14.58	20.55	67.22	21.3	26.43	4.6
Hansabred	H062	2018	2	3.32	408.36	1074.69	90.86	7.52	49.56	89.44	453.76	124.78	10.76	26	131.76	93.57	40.78	14.84	35.1	220.47	26.28	59.58	53.17	28.02	6.31	112.32	19.91	20.35	32.85	110.11	23.2	39.46	6.12
Hansabred	H062	2018	3	13.68	829.42	1814.64	239.9	17.58	130.72	53.67	315.71	72.22	12.85	26.23	138.89	127.71	23.33	9	18.19	101.66	19.96	29.6	34.64	9.62	4.89	104.43	25.23	28.92	33.56	95.57	29.84	63.37	6.09
IFAPA	H062	2018	1	18.02	569.28	1675.09	146.09	8.91	75.29	63.77	408.18	76.09	13.8	20.91	135.82	79.84	20.69	8.18	31.65	180.79	48.92	37.45	44.02	4.22	8.55	89.85	17.29	12.53	16.87	74.84	17.15	45.86	2.45
IFAPA	H062	2018	2	17.62	747.61	1759.08	132.11	15.51	106.58	82.52	316.04	43.03	11.09	23.3	138.13	131.12	24.08	10.54	20.28	172.39	65.86	40.66	37.36	7.64	13.05	102.39	20.73	29.28	35.38	99.52	31.73	44.88	7.15
IFAPA	H062	2018	3	24.63	644.15	1508.02	127.59	9.87	63.21	30.87	303.06	36.88	9.27	10.39	117.39	85.6	14.67	4.79	15.96	78.96	26.68	16.11	21.61	1.86	4.84	46.21	12.96	9.96	16.51	51.78	12.04	34.35	2.49
INHORT	H062	2018	1	11.1	602	1650.87	170.55	12.7	138.71	93.91	550.88	88.39	13.24	20.29	110.39	116.07	22.74	24.99	16.17	191.44	17.5	37.06	36.87	26.79	4.11	54.74	9.73	11	14.36	45.97	12.37	26.64	3.46
INHORT	H062	2018	2	2.79	153.16	1240.96	80.86	7.01	66.32	23.97	370.54	105.38	6.26	4.23	224.43	123.06	15.07	8.13	11.19	100.35	14.87	22.22	20.72	4.93	5.72	42.41	13.79	7.95	16.92	42.67	10.17	40.32	1.91
INHORT	H062	2018	3	16.39	847.55	2115.47	224.65	20.36	152.36	202.15	482.03	70.53	15.77	51.06	129.35	179.67	35.05	20.27	43.69	216.83	17.79	45.95	25.34	12.21	23.39	118.81	23.73	20.33	38.77	105.34	29.79	70.7	5.49
UPM	H062	2018	1	8.88	711.71	1968.11	118.06	27.62	155.83	112.72	340.33	66.96	14.28	42.04	123.45	62.73	29.27	19.31	41.74	285.08	62.41	67.91	44.85	18.17	12.66	104.38	26.21	15.57	28.77	101.05	21.21	52.3	6.99
UPM	H062	2018	2	9.2	738.89	1980.06	129.21	30.77	175.51	107.8	297.45	49.92	11.42	27.08	117.76	92.07	23.59	15.65	33.92	223.66	42.02	56.91	35.04	13.04	15.76	91.55	22.49	21.92	24.68	94.59	24.89	49.13	7.05
UPM	H062	2018	3	6.54	738.89	1733.59	106.41	25.64	160.03	129.32	348.45	69.23	14.36	51.17	126.21	56.03	34.71	17.28	36.66	315.77	60.82	72.18	46	19.23	19.46	97.15	19.82	18.27	21.75	100.76	24.52	49.78	6.29
Ciref	H062	2017	1	16.82	960.75	1962.55	152.18	9.71	97.57	36.8	262.99	47.06	10.35	15.58	71.62	148.26	16.97	6.55	18.19	88.42	68.41	18.1	27.54	10.87	6.83	73.82	16.32	18.98	32.64	96.83	28.7	35.89	8.68
Ciref	H062	2017	2	12.39	113.83	1579.09	176.75	11.04	163.48	52.78	129.92	16.98	4.02	13.63	114.37	192.54	24.72	8.31	35.21	191.69	68.58	19.07	40.49	25.36	14.81	216.8	39.81	51.45	79.55	162.35	64.7	81.86	17.09
Ciref	H062	2017	3	14.23	118.12	1756.62	172.65	13.22	176.35	68.01	124.09	20.92	4.41	18.43	124.95	201.48	32.81	11.22	36.19	204.55	81.91	19.3	43.51	19.95	20.39	214.11	35.47	61.53	95.4	223.72	92.55	101.65	22.75
Hansabred	H062	2017	1	9.8	730.39	1910.89	253.47	42.36	285.08	30.5	253.99	54.87	4.64	6.18	70.84	159.96	21.6	19.16	15.42	167.05	19.53	36.91	22.93	13.82	5.96	75.79	20.76	32.34	26.46	106.28	25.7	35.69	12.07
Hansabred	H062	2017	2	13.06	745.41	1844.46	282.84	35.2	236.98	24.32	198.67	53.26	4.54	6.99	71.85	135.63	21.42	16.07	13.83	151.98	24.12	33.28	27.52	15.34	9.21	91.42	28.92	17.92	16.71	93.03	30.47	43	21.59
Hansabred	H062	2017	3	11.21	782.85	1835.1	264.13	36.41	238.2	30.52	209.62	42.14	3.76	7.4	54.55	115.82	15.01	11.87	8.3	112.63	15.69	25.53	19.18	13.26	9.32	88.15	21.02	24.37	36.84	74.27	24.29	41.21	21.44
IFAPA	H062	2017	1	36.18	1095.21	3497.61	214.01	13.68	169.01	59	377.47	93.33	9.69	20.85	69.75	172	32.15	15.1	37.41	164.51	50.7	30.23	44.51	34.35	11.44	113.77	21.15	24.79	35.88	110.18	26.59	39.37	13.1
IFAPA	H062	2017	2	26.69	1059.93	3026.75	239.99	20.1	177.01	74.74	446	99.4	11.19	27.76	137.98	159.55	37.03	14.05	44.86	197.7	34.49	35.45	52.36	30.25	12.95	134.43	30.47	35.73	42.9	124.05	34.19	45.41	19.54
IFAPA	H062	2017	3	32.31	1071.81	3656.37	246.83	15.34	157.47	72.03	478.7	99.66	13.66	28.73	141.22	183.31	26.31	12.26	47.93	160.89	52.14	32.18	46.25	31.4	13.26	127.06	28.43	33.95	47.98	138.21	41.86	35.69	16.66
INHORT	H062	2017	1	18.11	726.53	1717.12	243.49	26.5	192.76	52.6	432.63	98.54	12.6	12.11	118.56	141.27	31.87	12.77	29.88	192.11	9.57	41.94	32.67	21.39	5.89	129.75	25.23	18.59	23.45	121.01	20.53	52.86	13.8
INHORT	H062	2017	2	24.1	949.98	2205.55	308.29	36.47	275.36	56.08	435.89	100.41	13.58	15.56	104.69	159.85	30.97	17.94	35.84	230.56	9.23	54.33	36.48	25.53	8.76	131.92	26.21	27.29	34.14	130.4	26.35	60.06	10.48
INHORT	H062	2017	3	19.92	804.23	1818.4	234.57	24.38	205.37	48.89	333.55	79.37	9.79	11.7	120.01	140.58	23.75	12.08	27.36	163.35	13.86	35.46	29.5	19.56	4.95	98.08	24.42	16.25	16.56	78.86	21.78	36.24	8.66
UPM	H062	2017	1	10.11	641.05	1701.05	145.69	15.57	157.81	78.08	265.16	70.96	7.11	30.05	95.87	55.04	23.24	10.51	28.15	165.81	21.28	39.9	27.01	14.42	4.08	58.66	9.61	14.57	24.16	67.31	18.43	28.88	8.36
UPM	H062	2017	2	10.67	496.2	1906.81	134.35	16.23	166.51	58.08	287.3	72.6	7.53	26.85	82.44	66.76	21.75	12.01	23.3	143.13	17.29	36.34	24.97	13.78	5.62	68.85	10.16	18.12	17.98	72.41	20.37	25.58	7.9
UPM	H062	2017	3	11.84	778.23	2072.08	160.68	18.98	209.91	78.17	351.98	81.68	8.61	30.23	108.07	74.82	26.89	14.17	31.45	200.3	30.59	40	28.73	15.01	6.05	82.65	14.21	7.51	25.43	94.54	27.84	35.35	9.41
Ciref	H063	2018	1	57.31	1517.89	3634.15	248.27	26.12	129.73	64.79	508.74	123.91	7.6	34.91	144.22	178.08	33.54	17.87	19.69	140.16	37.13	23.76	50.87	14.08	25.81	90.37	22.49	15.33	28.17	79.4	19.8	35.45	3.5
Ciref	H063	2018	2	25.85	1104.1	1419.4	187.18	12.55	66.22	81.84	382.83	105.47	8.93	27.29	130.95	140.09	31.16	13.99	18.65	162.31	28.89	24.63	35.12	9.75	12.68	98.06	16.94	16.56	15.92	80.69	24.71	30.93	3.13
Ciref	H063	2018	3	40.48	787.68	1145.92	99.22	11.11	38.63	76.24	432.93	95.14	8.45	32.85	82.24	81.22	23.91	17.41	10.77	64.4	16.32	12.21	39.8	12.64	4.98	28.26	8.16	3.29	6.33	29.56	6.13	10.63	1.09
Hansabred	H063	2018	1	4.07	135.53	788.28	95.67	7.37	59.99	24.25	337.75	78.76	5.82	8.16	85.27	36.38	15.12	13.58	15.62	84	8.91	14.41	23.29	12.03	1.56	52.74	9.58	4.19	8.89	40.94	7.72	16.49	0.98
Hansabred	H063	2018	2	18.79	593.07	1804.62	324.43	27.66	157.39	42.14	315.42	75.55	6.67	16.57	72.12	66.37	18.05	10.55	16.79	120.49	9.45	18.01	25.99	13.21	2.32	47.67	13.48	8.62	10.67	44.62	10.57	16.11	2.51
Hansabred	H063	2018	3	13.62	345.44	1764.72	281.09	17.45	146.68	46.32	593.11	135.01	9.21	9.09	113.86	73.92	34.55	24.8	42.04	129.74	26.03	33.04	70.82	20.38	5.64	78.94	14.46	9.71	20.88	68.52	12.88	33.05	3.18
IFAPA	H063	2018	1	13	340.97	1173.29	306.2	9.9	56.16	39.46	404.71	75.21	8.02	18.6	121.51	31.48	31.35	11.11	41.88	183.07	80.36	57.42	49.87	9.53	14.3	56.48	11.64	7.06	12.43	53.72	8.17	24.91	1.41
IFAPA	H063	2018	2	23.29	841.1	2166.31	565.35	55.37	183.6	85.1	503.47	82.16	9.24	39.31	111.85	74.98	56.17	16.15	58.83	271.24	56.7	80.63	75.19	31.27	12.99	87.91	19.12	19.15	22.03	91.47	17.25	35.43	4.56
IFAPA	H063	2018	3	25.24	815.05	2009.58	506.45	41.85	145.95	54.83	393.07	55.83	6.77	38.34	101.29	48.09	48.65	11.35	41.39	212.09	50.87	56.26	56.14	28.25	12.1	72.2	9.98	10.87	19.58	74.5	14.65	31.72	3.6
INHORT	H063	2018	1	5.85	497.65	1192.76	105.07	46.49	138.31	87.65	610.07	201.14	7.15	23.92	133.7	84.38	32.21	36.77	22.05	343.46	21.62	62.84	35.48	24.3	12.58	134.83	19.41	29.19	33.8	125.83	30.8	56.14	4.97
INHORT	H063	2018	2	15.25	217.12	1516.61	95.21	20	117.6	87.37	732.42	240.03	12.23	15.86	193.25	136.34	16.63	10.45	24.11	268.71	10.92	59.59	32.38	14.84	10.47	69.55	14.92	11.65	24.67	70.49	7.84	52.78	2.07
INHORT	H063	2018	3	7.61	155.51	1187	84.42	16.94	86.16	35.32	650.37	251.79	8.9	12.44	148.19	64.38	18.02	27.52	16.85	107.89	21.26	46.29	28.2	11.46	6.12	40.05	11.69	5.78	10.6	30.3	9.26	33	1.52
UPM	H063	2018	1	27.98	739.86	2992.06	235.64	35.73	185.04	40.03	595.84	114.02	16.18	15.29	139.42	33.73	25.74	11.99	35.09	151.13	46.86	37.81	47.29	9.89	10.62	40.42	10.62	6.37	11.66	40.25	9.21	40.26	1.88
UPM	H063	2018	2	14.58	826.95	1717.37	223.35	76.49	186.42	92.61	342.65	72.44	10.99	20.76	67.73	52.82	33.54	13.09	37.67	186.21	29.76	55.01	48.73	25.19	22.47	89.66	20.57	13.9	22.57	85.49	19.25	47.82	3.24
UPM	H063	2018	3	21.44	1030	2252.65	299	92.27	268.81	144.93	594.13	94.3	22.92	36.37	99.64	44.03	43.1	14.43	58.37	292.22	42.09	97.02	69.5	45.45	21.82	115.71	32.55	20.28	35.72	133.31	26.66	55.79	5.77
Ciref	H064	2018	1	17.6	644.86	1681.81	301.91	33.35	143.35	68.37	425.26	35.4	8.38	24.85	229.63	168.14	33.45	6.83	15.93	63.61	20.04	8.9	29.48	17.1	22	160.09	9.61	14.83	31.36	114.04	35.62	76.19	5.88
Ciref	H064	2018	2	21.27	1084.04	2853.33	345.14	42.55	178.38	63.99	366.34	85.24	6.29	28.94	192.05	145.02	28.48	15.44	21.27	90.92	18.53	26.49	41.31	19.32	11.93	90.98	27.32	16.59	46.3	137.08	23.58	53.94	4.1
Ciref	H064	2018	3	15.02	539.6	2104.71	322.5	24.18	135.64	56.85	437.52	37.25	9.26	28.37	246.42	148.84	18.95	10.6	24.92	90.73	26.31	22.36	32.98	14.65	22.27	131.23	35.94	29.86	56.8	188.28	35.39	92.18	9.4
Hansabred	H064	2018	1	9.49	457.32	1217.13	290.07	46.78	271.02	47.96	309.13	41.67	6.85	18.24	88.82	65.89	20.42	21.37	20.66	182.64	11.81	43.93	20.57	10.48	2.75	91.03	20.92	17.69	27.36	93.23	20.71	29.79	6.13
Hansabred	H064	2018	2	11.95	450.49	1527.5	373.45	77.04	421.95	75.06	333.85	43.39	6.2	18.61	101.43	164.24	14.13	20	22.74	204.32	20.29	56.14	19.41	21.26	7.99	94.6	7.88	23.74	37.01	89.59	22.3	37.61	8.72
Hansabred	H064	2018	3	8.51	437.44	1688.47	268.52	51.53	362.98	37.38	246.8	40.69	5.2	13.89	89.34	146.26	10.85	21.53	16.29	203.47	14.94	45.32	19.85	13.27	4.5	91.11	3.93	19.9	33.72	97.35	26.07	38	7.23
IFAPA	H064	2018	1	29.61	702.71	2309.47	602.71	39.65	476.67	37.31	280.45	45	6.72	24.14	76.17	128.05	16.02	17.89	7.29	234.77	34.56	38.19	18.21	14.63	6.9	59.72	20.23	22.14	29.25	102.81	15.31	32.17	7.48
IFAPA	H064	2018	2	16.63	690.42	2117.29	552.56	65.69	354.24	69.46	298.59	21.3	5.6	27.68	96.25	98.87	27.07	13.79	25.98	208.59	43.21	48.32	30.99	20.96	12.89	85.95	25.75	24.65	44.88	116.67	27.86	49.24	12.4
IFAPA	H064	2018	3	32.58	891.52	2607.32	680.44	68.78	412.34	57.41	259.34	38.25	6.4	24.09	89.18	124.83	26.48	16.32	26.09	191.5	36.84	38.63	24.64	17.55	10.96	83.65	25.58	20.36	38.56	116.34	30.22	40.18	9.73
UPM	H064	2018	1	3.76	225.51	846.52	117.7	23.23	111.68	106.97	286.99	53.02	11.39	28.15	138.23	42.28	15.07	18.52	29.82	239.06	17.39	59.43	20.98	13	7.59	89.39	11.84	13.26	13	57.06	16.43	38.72	1.87
UPM	H064	2018	2	14.82	682.41	2021.03	347.88	79.02	382.28	134.04	411.72	59.57	18.83	59.1	165.42	98.25	29.68	48.43	47.03	489.1	21.9	119.18	48.45	44.6	25.49	185.95	60.27	39.71	66.15	180.69	51.16	90.6	7.97
UPM	H064	2018	3	16.81	847.06	2396.44	483.34	162.3	519.72	149.34	363.4	61.3	13.29	48.34	172.34	134.98	32.77	38.71	41.78	371.04	31.7	102.4	42.83	30.61	19.27	141.22	48.95	36.22	53.72	163.36	49.75	95.57	7.91
Ciref	H065	2018	1	32.12	1555.27	1143.55	209.36	37.58	138.38	49.43	312.68	21.87	5.21	36.58	147.71	110.73	28.45	19.01	29.62	119.62	25.02	24.02	36.52	28.32	20.7	103.94	26.01	22.52	44.18	114.03	43.84	43.63	5.88
Ciref	H065	2018	2	18.27	903.2	672.99	151.98	32.41	222.4	50.93	247.89	27.22	7.42	44.6	134.47	28.93	23.75	11	22.92	124.52	24.25	18.03	36.54	26.98	6.67	49.23	10.53	7.77	16.47	65.9	14.27	19.74	2
Ciref	H065	2018	3	24.87	877.53	1764	159.08	25.34	181.91	43.89	416.18	22.51	7.18	39.84	142.11	63.27	48.31	16.78	29.68	76.77	20.67	16.3	56.02	42.28	15.29	96.53	12.03	9.99	22.42	101.4	24.39	60.66	8.03
Hansabred	H065	2018	1	22.64	1196.51	1914.48	604.6	108.23	476.41	52.06	58.2	15.1	6.01	18.33	83.52	37.3	20.84	22.15	17.82	184.8	19.96	30.08	25.26	39.65	5.28	90.78	28.56	33.66	42.39	117.39	27.75	57.26	8.57
Hansabred	H065	2018	2	27.31	974.08	1461.63	483.49	61.94	278.32	44.54	93.11	12	5.97	16.1	85.7	80.96	19.47	18.66	15.47	148.03	11.91	19.89	24.53	28.28	3.13	77.69	21.97	24.56	36.56	92.92	30.78	39.42	6.13
Hansabred	H065	2018	3	33.77	1036.79	2700.65	642.14	105.69	685.98	65.4	75.64	11.59	6.75	25.81	80.65	30.42	24.36	37.85	26.07	237.73	24.67	39.38	37.96	49.57	15.88	149.64	9.18	47.58	44.62	130.59	47.89	58.54	10.54
IFAPA	H065	2018	1	30.76	926.9	2009.13	414.16	59.89	380.3	52.52	194.54	12.72	4.84	37.21	102.58	110.91	27.59	15.17	21.8	146.87	29.36	44.07	34.99	35.78	10.28	91.3	12.78	12.45	29.89	92.16	26.63	35.3	5.21
IFAPA	H065	2018	2	16.68	727.59	1832.59	478.26	68.21	401.28	34.73	189.3	13.64	4.94	28.63	106.9	91.11	18.94	13.5	21.43	236.86	37.03	61.69	31.97	27.53	21.62	115.76	14.05	26.74	36.59	110.35	39.53	63.58	4.02
IFAPA	H065	2018	3	12.53	603.27	1352.64	353	65.42	373.47	58.19	199.81	8	5.87	40.8	113.75	52.16	22.93	16.79	9.68	285.67	56.2	6.15	28.56	20.33	28.18	166.45	21.77	22.18	50.39	138.65	47.48	85.49	6.21
INHORT	H065	2018	1	7.16	255.13	1406.29	223.14	15.37	178.87	22.76	137.71	17.15	1.56	6.25	150.64	27.93	13.25	12.19	5.79	106.72	7.41	19.58	11.03	10.68	4.73	47.99	4.01	6.23	7.98	28.88	5.62	23.86	0.73
INHORT	H065	2018	2	16.72	521.82	1898.49	494.9	32.48	302.4	61.52	331.79	53.98	10.53	13.64	149.98	62.95	19.76	17.84	17.07	213.96	12.92	45.03	23.66	19.77	7.31	59.98	15.63	11.47	23.17	79.3	12.37	55.29	2.24
INHORT	H065	2018	3	11.24	763.05	1449.28	331.44	48.75	340.35	53.92	231.63	50.64	8.49	29.23	134.28	72.5	16.04	25.41	12.64	362.91	11.76	65.76	25.38	39.27	11.73	107.18	20.77	33.27	37.23	116.49	32.53	43.86	3.03
UPM	H065	2018	1	21.31	1171.5	2108.49	404.66	178.54	624.64	86.85	159.79	9.51	5.47	50.72	114.59	42.18	31.14	27.07	33.69	365.05	39.41	65.79	54.16	68.5	17.03	181.4	50.45	37.36	55.37	174.76	45.03	64.67	8.29
UPM	H065	2018	2	37.39	1701.59	3470.59	554.8	338.3	1169.07	129.47	114.99	6.08	9.04	90.8	112.3	55.03	37.56	36.14	33.6	430.82	51.74	45.58	33.16	36.35	18.11	133.76	46.54	37	51.08	147.11	34.49	79.89	6.68
UPM	H065	2018	3	19.25	711.78	2031.9	318.81	76.47	511.86	89.13	176.93	17.05	14.07	29.59	177.7	29.58	22.78	25.8	38.42	344.94	55.02	51.39	44.06	37.9	18.31	146.3	31.75	18.67	34.85	138.09	32.5	84.42	4.68
Hansabred	H066	2018	1	23.97	60.81	1890	279.69	7.52	429.65	12.33	14.97	12.53	0.72	22.94	189.79	205.42	12.65	31.52	34.06	229.14	5.46	19.46	77.57	39.2	1.9	52.25	17.93	9.18	7.07	66.26	13.63	18.18	9.49
Hansabred	H066	2018	2	11.6	20.77	1404.96	142.69	1.9	160.72	12.75	15.48	12.96	1.53	31.78	227.18	111.78	13.08	35.34	34.22	199.11	6.69	22.3	97.47	43.78	1.34	47.6	21.62	11.95	7.18	59.75	9.44	19.3	8.61
Hansabred	H066	2018	3	12.37	10.13	1192.92	158.16	0.86	184.83	21.46	103.74	49.38	3.29	4.82	59.39	86.54	14.08	12.11	27.33	113.29	11.79	12.52	16.99	5.74	4.27	35.53	10.05	5.33	8.53	32.68	6.31	40.83	1.51
IFAPA	H066	2018	1	28.75	69.45	1846.82	481.97	24.79	430.23	63.57	120.3	19.83	4.41	33.16	66.11	92.85	52.87	22.3	57.12	225.6	35.99	40.23	73.43	31.56	18.48	104.62	34.06	31.47	49.9	121.32	37.37	57.37	11.14
IFAPA	H066	2018	2	40.8	53.89	1542.65	402.59	19.21	331.25	63.26	84.35	13.31	4.62	29.46	74.4	78.56	51.62	9.78	55.69	169.98	33.26	34.07	66.23	24.29	28.86	113.18	32.76	36.31	52.16	121.38	36.34	56.84	13.4
IFAPA	H066	2018	3	15.02	20.74	1117.44	291.62	6.65	283.76	67.6	102.28	24.87	4.46	33.62	55.25	65.74	47.98	21.06	62.77	246.8	34.93	41.28	71.9	28.91	23.78	124.34	32.69	26.24	37.16	94.54	28.67	52.06	11.5
INHORT	H066	2018	1	16.96	26.8	1389.42	226.74	9.71	274.87	107.68	254.71	60.59	7.78	26.48	106.43	100.09	61.71	30.38	21.08	189.1	21.32	57.46	81.66	16.01	16.65	123.97	30.29	17.59	23.32	111.29	29.8	77.13	8.72
INHORT	H066	2018	2	11.91	42.68	1348.97	174.83	12.85	286.5	75.98	216.13	58.35	5.07	29.69	101.85	110.95	61.11	27.55	17.91	262.6	12.54	55.11	43.43	24.58	12.79	154.97	28.16	29.58	30.85	119.77	36.78	62.3	7.03
INHORT	H066	2018	3	13.24	14.31	1549.14	183.97	5.11	245.82	124.65	426.98	100.88	3.23	35.26	175.47	103.35	71.45	44.59	15.45	308.88	27.6	82.09	66.58	19.97	16.65	165.3	42.42	22.88	23.89	160.91	32.53	147.49	8.02
UPM	H066	2018	1	46.94	103.36	2802.93	434.76	21.09	632.82	78.06	194.78	38.01	9.41	26.79	84.88	133.8	38.66	44.24	56.86	281.34	15.25	45.37	62.22	39.12	12.94	131.32	37.26	25.8	40.89	123.74	30.82	65.8	13.16
UPM	H066	2018	2	20.75	70.6	1561.68	275.73	9.26	422.22	135.41	208.78	52.25	7.71	38.66	79.98	90.33	56.58	48.93	90.19	448.06	18.13	64.95	100.3	43.8	19.97	167.01	39.82	35.01	43.7	174.01	47.47	66.11	10.57
UPM	H066	2018	3	30.77	51.09	1891.68	261.81	11.13	425.91	68.66	204.99	37.49	8.4	17.54	65.48	96.22	49.71	30.5	62.65	236.24	15.22	36.42	71.72	23.12	11.21	113.09	25.12	18.45	27.57	109.7	29.19	67.35	7.02
Ciref	H067	2018	1	19.42	32.18	2073.68	290.36	2.53	160.12	63.27	168.26	44.81	5.54	33.66	145.66	98.77	17.06	13.95	49	74.87	63.15	20.88	66.86	21.49	15.75	177.86	40.86	33.58	54.64	135.95	58.11	76.83	7.26
Ciref	H067	2018	2	6.79	13.41	1209.5	99.57	1.74	63.89	63.97	181.94	52.51	5.1	23.83	125.33	121.61	15.91	9.12	43.44	47.55	64.86	19.65	48.85	15.66	13.56	111.77	22.59	26.99	34.57	103.16	31.8	60.83	4.11
Ciref	H067	2018	3	10.3	18.81	1539.97	148.68	1.21	50.44	69.08	207.58	56.94	7.73	41.56	198.18	126.84	26.88	11.7	57.41	48.3	66.89	23.22	59.44	15	12.64	138.67	22.36	23.08	53.28	139.11	36.87	82.65	4.84
Hansabred	H067	2018	1	12.12	24.62	1359.99	328.18	7.91	229.01	46.23	127.61	33.16	4.77	18.25	92.06	100.54	8.46	12.34	22.75	140.25	14.49	26.69	17.19	9.76	1.68	73.98	13.9	20.66	22.56	73.13	22	24.77	5.25
Hansabred	H067	2018	2	9.58	11.62	1657.39	304.14	3.92	165.8	80.23	213.55	65.52	9.86	19.01	171.93	114.38	27.32	26.66	56.1	268.08	51.97	46.1	38.02	10.63	6.54	103.77	15.19	13.77	24.67	112.77	22.79	38.18	3.88
Hansabred	H067	2018	3	18.84	39.92	2082.25	512.1	11.52	303.25	69.05	133.01	37.01	6.64	25.43	109.35	116.23	14.38	15.15	27.86	169.45	29.99	33.27	20.41	13.3	2.36	99.55	20.19	24.57	31.49	87.45	25.58	27.85	5.34
IFAPA	H067	2018	1	21.74	27.44	1837.98	201.5	8.54	167.1	88.77	159.83	45.79	4.27	54.88	127.48	49.48	23.05	14.63	32.71	138.18	49.88	25.94	61.11	16.23	7.39	73.81	13.32	12.25	19.11	67.23	15.94	25.82	3.69
IFAPA	H067	2018	2	21.07	27.76	2380.23	245.31	10.89	213.51	83.48	131.73	39.2	6.39	27.91	181.16	99.18	28.73	10.43	42.46	139.01	82.31	33.82	71.73	12.24	5.97	75.25	13.93	11.08	22.75	71.58	21.05	32.84	2.33
IFAPA	H067	2018	3	6.11	7.73	1283.77	89.95	0.67	45.07	14.99	141.9	51.17	5.29	4.22	281.02	35.08	15.08	7.82	30.04	85.65	91.88	17.92	59.84	6.25	5.94	37.94	9.24	4.52	6.37	30.35	5.39	40.78	1.86
INHORT	H067	2018	1	10.08	28.32	1517.43	291.13	7.35	180.87	193.65	261.5	104.29	8.07	63.88	149.11	139.4	13.95	13.01	47.05	225.92	8.08	54	23.61	19.44	10.43	89.98	15.13	10.52	28.19	92.5	33.49	77.12	2.41
INHORT	H067	2018	2	7.13	29.71	1347.73	198.99	8.12	174.84	198.49	254.25	83.11	9.99	50.49	192.13	122.03	15.9	28.34	37.73	309.93	26.89	79.62	31.42	26.35	4.79	92.23	20.69	11.6	23.54	94.57	31.35	59.28	3.64
INHORT	H067	2018	3	7.72	30.12	1418.77	237.21	9.13	170.89	228.29	246.5	71.71	11.26	67.61	161.85	126.69	12.78	13.11	28.76	177.81	18.58	41.8	24.95	15.58	6.47	56.05	8.62	6.27	24.29	73.16	16.29	48.57	2.56
UPM	H067	2018	1	35.65	39.31	2538.68	635.49	17.52	293.42	90.21	208.28	47.54	4.63	46.65	158.62	63.26	14.4	20.22	45.69	154.45	15.93	33.04	36.31	11.08	7.17	84.79	15.5	14.3	17.01	60.08	18.53	44.31	4.73
UPM	H067	2018	2	19.64	44.26	2118.62	439.35	16.56	276.29	112.42	196.3	44.74	5.14	48.65	117.84	48.88	29.23	18.68	52.53	206.9	47.68	41.94	49.56	16.94	8.88	122.59	19.61	19.37	21.53	99.15	27.24	39.48	7.76
UPM	H067	2018	3	16.85	17.27	2339.48	321.04	4.08	166.75	28.85	117.99	33.71	2.33	10.66	141.45	79.81	5.52	6.78	23.46	48.71	11.65	12.08	15.86	3.32	3.46	29.45	6.36	5.01	6.98	24.45	5.84	32.24	1.08
Ciref	H068	2018	1	30.08	70.66	1879.4	72.46	1.94	53.9	57.84	296.08	149.64	5.93	2.59	120.51	212.07	10.25	9.03	10.18	13.26	24.49	16.63	14.21	7.04	52.75	119.83	26.94	20.19	60.09	141.36	24.75	128.71	4.09
Ciref	H068	2018	2	70.65	191.99	1938.17	202.48	3.07	202.93	49.88	274.97	54.47	5.52	27.66	118.64	206.32	16.08	6.83	18.03	40.27	12.95	14.77	23.97	21.17	29.18	115.82	23.46	32.24	37.78	118.98	29.22	49.12	6.7
Ciref	H068	2018	3	47.99	54.9	1539.63	206.62	2.73	284.83	47.68	170.82	32.77	5.05	35.57	130.31	133.89	8.51	9.63	13.49	28.14	23.53	15.18	11.23	8.57	52.15	97.55	22.91	20.03	25.35	91.97	28.04	72.6	6.64
Hansabred	H068	2018	1	20.93	110.66	2098.08	288.04	15.07	521.5	44.48	170.23	48.79	5.35	16.55	79.95	128.51	13.46	16.19	14.56	167.09	15.4	27.9	11.74	10.84	3.7	90.86	5.58	27.32	38.79	117.99	25.8	32.96	6.95
Hansabred	H068	2018	2	28.47	109.72	1997.35	482.08	11.52	536.57	38.67	125.87	28.89	5.57	18.55	63.43	100.44	5.34	10.07	9.64	61.17	11.89	17.32	7.82	8.11	4.14	77.74	5.83	22.67	36.8	83.18	26.18	34.6	6.98
Hansabred	H068	2018	3	12.72	70.07	1501.39	266.02	7.07	290.8	52.41	216.5	49.28	7.38	24.76	103.75	80.86	6.12	26.3	20.92	103.46	19.87	25.25	15.88	14.68	9.89	128.4	13.8	27.25	34.07	127.03	20.8	38.82	5.92
IFAPA	H068	2018	1	21.24	43.62	1615.4	421.58	3.9	180.27	28.99	224.59	104.68	5.23	5.54	159.58	115.41	12.42	7.86	8.89	103.8	40.21	24.23	15.38	1.85	8.18	18.47	6.36	2.29	4.81	33.22	2.58	30.59	0.73
IFAPA	H068	2018	2	28.02	40.59	1186.4	309.62	2.25	125.72	31.68	220.23	130.7	6.1	4.9	180.22	113.71	9.84	9	15.29	78.84	57.5	33.04	11.87	6.88	22.52	63.12	11.37	9.21	23.32	69.2	10.55	53.3	1.59
IFAPA	H068	2018	3	73.24	101.91	1520.34	185.58	7.15	281.28	49.42	262.42	58.45	3.79	55.59	119.17	83.52	16.11	7.34	29.57	189.6	50.95	39.5	19.61	17.74	32.09	126.85	28.3	66.91	69.86	158.16	44.94	75.34	18.18
INHORT	H068	2018	1	31.39	62.93	2346.29	464.56	17.07	512.35	74.71	282.31	98.02	2.88	27.27	85.11	135.74	21.77	8.61	17.37	136.05	4.89	43.13	9.75	13.27	9.44	56.51	16.97	12.37	31.4	85.36	12.15	52.87	6.59
INHORT	H068	2018	2	21.11	47.53	1655.44	322.27	19.43	482.45	108.54	308.03	121.55	6.47	40.99	91.29	93.4	12.13	11.84	26.9	235.23	13.93	72.97	11.66	7.03	30.88	147.24	38.47	31.72	51.33	162.84	33.96	70.29	8.78
INHORT	H068	2018	3	23.33	88.15	2279.37	473.3	29.41	610.33	138.68	331.4	117.11	8.54	45.59	99.88	101.75	11.19	11.29	24.88	222.13	21.21	45.06	22.08	25.89	24.31	108.47	21.61	23	55.3	139.9	26.49	85.69	10.3
UPM	H068	2018	1	22.92	80.6	1724	291.65	30.53	552.35	102.76	274.11	54.31	6.15	41.58	110.27	66.43	16.45	16.91	30.86	179.5	24.55	38.6	21.15	10.14	13.84	118.6	35.5	28.14	38.96	139.36	33.85	67.56	7.05
UPM	H068	2018	2	10.36	34.86	1269.83	150.48	9.51	317.48	83.35	306.49	72.59	4.32	50.43	90.44	37.42	16.13	10.89	32.65	171.91	32.7	43.76	10.63	10.61	13.84	107.89	34.45	19.26	37.81	112.88	20	60.13	5.23
UPM	H068	2018	3	10.81	64.04	1237.81	189.4	18.52	379.99	114.66	253.04	77.95	5.97	46.6	89.57	54.46	12.74	14.9	25.7	205.68	38.53	46.07	17.36	12.86	18.66	122.99	52.35	34.01	57.46	167.53	33.12	51.45	8.52
Ciref	H069	2018	1	32.44	164.22	2341.8	323.32	8.4	137.94	73.52	240.92	56.61	6.64	28.97	127.28	98.72	51.28	15.93	37.95	54.64	35.37	12.46	75.98	43.28	14.99	101.93	26.99	30.47	26.55	100.69	30.3	81.28	7.44
Ciref	H069	2018	2	27.53	55.43	1867.28	265.88	12.55	135.74	57.48	97.71	49.02	5.13	21.78	121.5	83.11	17.82	10.07	24.86	70.42	48.21	19.33	58.2	26.63	21.52	148.03	25.92	23.99	36.47	101.44	39.14	101.27	7.09
Ciref	H069	2018	3	12.85	86.23	1565.59	174.12	18.25	124.8	80.42	129.61	42.95	6.14	29.44	130.71	62.71	29.16	14.35	32.64	90.05	50.03	19.58	95.15	40.61	17.62	101.24	21.54	20.6	26.29	101.32	24.66	89.94	5.62
Hansabred	H069	2018	1	19.76	164.32	2012.02	456.16	31.16	333.82	52.25	205.28	61.36	5.04	10.26	109.44	99.99	9.27	22.37	20.39	124.8	18.76	24.5	25.17	25.76	3.01	85.93	21.74	22.25	23.41	83.16	25.71	58.52	7.52
Hansabred	H069	2018	2	20.97	113.17	2135.47	405.68	22.25	388.97	75.31	240.73	72.01	7.29	14.94	127.71	94.29	15.46	28.78	30.17	161.26	20.13	37.54	46.84	44.18	10.03	118.92	25.75	41.07	29.56	109.54	38.65	61.11	10.32
Hansabred	H069	2018	3	21.69	99.59	2112.49	446.92	21.37	403.64	48.22	177.25	65.27	5.13	12.12	91.94	108.15	13.01	21.94	20.44	103.93	14.78	22.08	33.32	36.01	3.62	102.35	27.99	27.87	27.31	97.53	30.96	59.45	9.09
IFAPA	H069	2018	1	39.37	95.45	2177.46	345.32	12.93	342.72	45.58	194.95	58.86	7.26	20.77	90.51	63.1	19.53	11.6	27.48	109.75	46.73	24.55	53.36	24.58	9.93	69.93	15.35	14.42	21.96	68.84	16.25	25.54	4.23
IFAPA	H069	2018	2	29.86	66.71	2296.43	352.58	8.91	325.57	34.52	304.34	77.23	7.67	18.52	132.13	60.67	21.05	17.53	34.13	160.17	50.65	33.43	56.89	23.76	10.1	72.29	15.51	13.59	22.69	87.48	12.09	46.39	2.98
IFAPA	H069	2018	3	36.54	78.05	2733	288.83	14.29	462.65	54.51	318.58	91.75	10.39	30.33	160.81	118.26	19.16	12.98	25.45	202.66	43.64	36.3	38.19	15.65	15.9	80.79	17.79	19.08	30.02	93.9	28.26	39.62	5.15
INHORT	H069	2018	1	17.29	45.96	2043.04	416.95	3.75	199.51	157.84	462.72	93.71	6.86	34.73	114.94	102.94	23.58	29.37	43.41	191.95	15.94	44.26	46.68	29.69	12.71	91.35	30.99	16.76	27.88	109.39	25.19	79.23	7.21
INHORT	H069	2018	2	22.79	100.65	1910.9	454.81	21.04	275.87	115.3	387.92	81.39	5.1	29.66	125.56	86.12	27.07	29.28	34.73	245.91	13.99	53.44	39.46	27.89	16.49	89.29	18.09	25.98	26.85	92.92	24.03	67.2	6.08
INHORT	H069	2018	3	23.47	66.48	1803.92	421.07	14.52	218.64	131.52	414.42	83.29	9.81	42.26	122.24	77.56	17.97	28.33	30.42	202.73	10.96	41.94	20.78	12.9	14.44	78.91	18.01	14.84	30.56	90.31	18.07	56.9	4.07
UPM	H069	2018	1	31.26	191.25	2297.98	534.1	17.14	276.1	103.37	212.51	56.71	5.81	24.94	74.92	32.48	20.08	25.75	37.58	130.89	30.44	29.49	52.18	44.04	8.81	69.2	15.62	16.74	17.15	63.55	16.98	42.6	6.68
UPM	H069	2018	2	54.62	288.01	2626.7	646.87	25.4	346.45	85.35	208	60.6	6.75	26.98	87.41	37.05	20.25	26.52	36.73	117.13	22.89	24.43	39.13	39.7	6.36	78.46	16.54	16.59	18.15	65.35	18.66	40.11	9.21
UPM	H069	2018	3	46.85	143.72	2175.82	582.31	14.98	271.8	61.63	222.76	51.65	9.8	14.53	85.69	42.3	9.01	13.9	28.08	66.26	23.17	19.45	37.13	19.75	4.34	55.25	13.12	10.05	14.4	43.66	11.43	40.82	3.14
Ciref	H090	2018	1	6.56	374.7	1184.67	253.4	4.62	49.46	79.84	314.71	99.13	17.26	30.14	173.65	131.06	24.99	16.13	13.59	177.28	26.52	43.27	30.71	11.43	20.38	106.42	22.37	30.68	48.19	110.46	30.75	62.41	9.48
Ciref	H090	2018	2	4.87	331.47	2003.34	242.54	5.97	92.8	65.77	351.67	95.73	10.85	31.89	145.26	127.84	35.56	19.99	18.55	186.56	21.97	38.51	46.43	11.1	6.44	39.65	18.71	9.8	15.72	55.63	8.3	19.41	1.96
Ciref	H090	2018	3	16.26	532.49	1724.06	198.83	6.16	75.34	39.82	512.43	171.2	24.94	20.78	167.03	165.07	24.26	17.1	20.51	275.75	30.71	60.54	36.65	15.29	16.47	96.03	37.41	27.52	41.89	134.74	29.66	50.41	4.78
Hansabred	H090	2018	1	11.09	298.63	1288.98	412.73	12.63	157.65	74.01	350.91	87.61	10.59	32.57	110.34	74.1	21.17	15.39	21.28	205.3	28.6	67.94	25.03	14.08	5.58	105.47	19.04	20.7	23.9	83.97	21.37	36.61	0.09
Hansabred	H090	2018	2	10.24	362.92	1230.75	357.91	13.83	134.07	57.89	213.37	55.46	7.66	24.54	81.66	39.78	12.19	8.93	21.16	143.39	16.72	46.65	20.65	11.08	7.49	68.95	10.89	14.86	19.58	60.68	18.25	22.97	0.04
Hansabred	H090	2018	3	16.95	220.37	4290.93	1124.49	11.61	162.16	38.13	630.77	153.44	3.3	37.14	111.02	108.5	9.31	12.43	39.32	205.81	39.71	136.66	22.51	4.7	3.23	61.93	10.92	7.61	16.78	52.58	9.86	38.79	0.07
IFAPA	H090	2018	1	10.67	323.86	1494.88	390.13	10.02	169.66	77.72	501.12	142.9	21.99	46.97	107.51	105	31.11	18.75	28.36	317.51	35.26	88.8	34.22	22.13	17.95	111.62	32.53	31.66	45.82	138.11	26.14	43.43	11.24
IFAPA	H090	2018	2	10.15	382.86	2042.97	533.16	22.27	162.82	45.38	440.48	106.33	14.74	52.14	131.34	54.39	25.49	11.52	18.83	257.44	73.92	70.57	38.91	12.17	15.89	111.21	26.34	15.98	27.6	121.23	19.35	46.38	8.56
IFAPA	H090	2018	3	30.01	617.9	3078.17	803.32	17.57	257.53	76.3	527.35	97.97	13.83	43.51	167.42	156.2	31.79	14.71	38.87	353.43	70.24	91.43	51.06	20.07	14.65	115.33	32.36	40.2	40.46	141.86	33.8	42.15	14.79
INHORT	H090	2018	1	4.84	149.09	1416.69	251.64	9.75	132.38	96.3	632.29	289.36	42.62	40.11	166.94	220.31	14.62	23.37	29.46	457.68	25.33	90.8	40.08	21.03	21.8	141.35	32.12	20.52	34.41	144.95	40.82	77.3	8.92
INHORT	H090	2018	2	4.73	76.45	1007.12	221.36	6.27	94.1	79.28	612.89	258.88	40.66	10.6	224.66	98.87	18.42	12.87	22.45	350.18	14.73	88.45	13.61	25.36	17.9	48.87	18.48	6.85	24.58	61.64	9.78	73.17	3.25
INHORT	H090	2018	3	2.67	129.76	781.99	185.55	11.58	113.86	90.06	518.61	240.18	27.09	55.92	149.63	106.99	25.64	37.29	21.83	408.9	17.91	85.83	18.89	29.68	11.58	134.22	28.35	23.18	36.92	120.67	21.48	50.25	6.84
UPM	H090	2018	1	9.02	408.96	1475.83	303	24.41	214.55	140.9	527.4	115.16	33.09	47.87	147.24	78.66	40.69	28.16	43.82	441.58	52.19	118.78	52.09	28.08	16.85	147.57	44.32	26.66	48.64	144.6	38.64	58.95	11.59
UPM	H090	2018	2	8.96	371.1	1790.96	352.69	15.59	155.79	74.92	536.97	160.88	19.73	42.85	161.43	73.59	27.82	28.22	39.44	404.38	32.52	91.63	43.38	11.39	12.08	84.95	19.52	13.12	21.42	73.16	18.09	31.25	5.53
UPM	H090	2018	3	12.56	329.78	1409.44	290.68	19.57	182.42	151.05	641.32	130.57	38.83	59.8	193.83	54.28	32.24	32.47	55.39	513.49	44.8	134.52	55.27	29.6	13.02	130.92	38.3	21.7	42.03	121.5	24.41	49.28	7.88
Ciref	H091	2018	1	7.12	19.6	1617.72	124.15	16.91	170.54	31.58	113.31	23.87	6.2	27.63	163.87	146.35	31.89	10.58	27.42	115.22	59.3	14.09	37.11	18.27	44.83	212.61	43.06	47.58	69.2	159.03	73.44	149.9	10.13
Ciref	H091	2018	2	3.88	70.7	1029.5	96.43	10.92	109.38	51.64	193.81	64.61	7.49	25.69	135.37	81.83	24.59	9.35	31.24	107.55	36.28	22.75	41.26	14.83	26.43	125.64	22.59	25.79	38.59	132.32	32.94	78.27	6.29
Ciref	H091	2018	3	4.94	12.04	1168.93	113.04	5.59	93.43	49.34	118.22	28.75	6.37	26.46	154.37	135.27	24.19	11.04	33.56	84.45	57.51	12.15	46.33	15.94	41.32	208.41	47.9	39.02	50.28	171.31	52.56	120.1	9.25
Hansabred	H091	2018	1	14.89	20.29	2258.09	380.96	13.24	354.29	52.1	178.52	19.71	8.53	21.68	151.51	175.05	10.68	20.96	28.78	162.77	27.89	23.59	34.03	21.23	13.68	158.64	41.31	44.58	54.6	160.95	50.73	105.19	17.31
Hansabred	H091	2018	2	17.02	15.3	1688.29	407.11	12.57	349.17	65.71	177.68	23.67	7.41	24.9	133.94	79.79	12.02	14.51	19.55	179.44	27.05	14.91	26.81	13.18	9.62	189.08	53.82	33.18	59.31	155.1	36.67	87.67	14.19
Hansabred	H091	2018	3	10.36	18.97	1485.02	252.97	9.25	259.48	57.34	115.59	24.96	5.74	15.06	116.73	115.27	12.22	12.92	18.31	174.63	20.85	29.79	24.42	16.48	18.65	154.56	14.57	39.79	49.17	146.95	51.99	74.55	11.6
IFAPA	H091	2018	1	4.11	12.3	865	67.23	8.15	129.14	41.89	204.5	40.9	7.77	37.56	122.94	51.18	19.44	12.94	44.17	164.61	38.27	26.91	34.37	9.39	18.22	138.76	22.22	17.43	25.38	115.77	38.2	68.24	6.59
IFAPA	H091	2018	2	7.22	23.6	1387.12	142.42	16.15	218.24	75.7	209.21	29.25	11.3	39.95	169.79	70.61	27.65	12.35	36.75	230.97	103.66	27.31	46.75	22.47	27.89	153.27	33.91	46.15	46.86	178.24	40.63	80.68	9.02
IFAPA	H091	2018	3	6.39	16.62	1252.6	120.96	13.66	175.49	82.59	151.38	24.97	7.96	38.09	154.94	51.37	35.22	10.75	41.17	217.96	99.18	28.78	44.86	22.34	27.56	182.13	30.02	53.33	61.12	187.91	45.4	95.01	10.06
INHORT	H091	2018	1	4.06	14.81	1187.93	192.3	15.98	198.83	49.25	206.99	53.98	7.19	19.11	171.71	119.21	24.09	12.81	25.65	257.11	24.38	19.08	16.14	10.28	28.98	151.25	40.97	28.23	52.35	158.94	33.98	91.11	7.58
INHORT	H091	2018	2	7.84	11.88	1128.58	222.08	19.81	251.62	80.41	210.58	43.93	6.37	19.84	154.87	71.81	16.57	14.36	23.15	200.1	21.93	42.43	25	21.2	15.52	103.88	22.51	24.24	31.76	121.45	32.31	80.4	6
INHORT	H091	2018	3	11.16	16.84	1836.87	364.4	29	434.23	74.95	269.77	60.47	14.13	17.32	183.96	145.81	17.69	16.11	31.07	279.34	16.23	37.96	23.87	20.49	17.59	127.09	28.35	21.83	33.83	117.23	37.68	85.74	3.65
UPM	H091	2018	1	5.44	19.81	1359.62	123.14	21.28	240.86	90.55	163.62	16.16	8.74	36.33	113.77	60.21	16.94	24.22	40.83	224.35	34.38	39.5	31.88	23.1	21.36	131.17	41.9	30.67	45.99	128.1	37.44	71.13	10.91
UPM	H091	2018	2	5.7	23	1947.79	163.2	29.64	386.36	100.52	210.49	21.44	7.58	46.23	168.92	66.6	22.31	21.66	36.53	254.71	37.26	37.38	30.43	16.74	24.45	151.17	38.79	30.87	42.57	139.62	37.15	89.5	12.63
UPM	H091	2018	3	4.98	14.89	1057.92	108.12	14.25	221.95	85.95	162.9	19.41	6.1	34.22	131.19	63.09	9.32	17.2	23.59	198.77	31.72	37.71	19.78	11.43	20.37	123.52	38.48	43.21	42.24	122.91	44.27	61.77	12.01
Ciref	H091	2017	1	15.56	32.71	2564.93	302.59	29.13	367.89	79	143.54	14.49	9.08	23.2	115.7	209.52	25.86	6.69	31.19	79.97	75.91	12.72	29.61	17.58	18.68	147.09	31.78	53.94	59.63	163.4	57.37	88.42	32.3
Ciref	H091	2017	2	12.56	28.73	1990.05	289.63	29.47	287.81	54.64	162.17	18.95	7.14	22.13	113.42	169.22	23.61	4.32	30.61	82.2	69.13	11.58	31.47	15.33	17.07	135.63	23	40.73	57.14	115.21	50.79	78.58	26.04
Ciref	H091	2017	3	17.73	30.97	2287.2	305.76	23.79	347.2	84.77	160.02	22.42	9.91	32	135.45	198.26	21.7	6.38	37.79	107	58.05	19.58	31.4	21.34	29.93	155.8	39.44	40.17	59.9	174.99	73.62	122.26	25.59
Hansabred	H091	2017	1	9.79	31.32	1901.5	375.75	13.09	445.13	62.6	155.66	38.32	9.7	19.95	153.02	210.26	15.07	25.41	17.04	244.95	30.95	24.91	22.66	18.95	32.54	261.74	64.21	73.86	78.51	197.88	49.99	147.77	30.11
Hansabred	H091	2017	2	9.44	16.32	1525.25	317.95	12.96	366.39	40.36	117.74	19.2	5.7	10.64	83.97	147.5	7.93	16.67	11.64	154.87	17.72	20.35	11.91	15.88	17.24	142.14	41.25	41.51	51.78	159.22	49.38	78.97	33.16
Hansabred	H091	2017	3	10.32	14.79	1671.53	337.21	13.46	468.03	48.93	126.03	19.08	5.75	14.07	101.26	111.79	6.48	16.77	22.08	208.22	29.49	23.84	16.6	20.34	18.84	164.43	51.59	33.8	50.37	160.58	37.44	78.25	22.21
IFAPA	H091	2017	1	24.88	46.43	2570.54	350.39	28.37	476.29	83.46	235.8	18.67	11.27	28.73	215.49	176.67	23.68	12.9	46.62	223.32	114.73	33.69	41.23	24.22	29.18	248.75	65.17	77.17	95.38	258.25	78.45	114.14	49.59
IFAPA	H091	2017	2	18.31	2.49	2474.07	311.78	31.65	382.09	84.51	249.46	17.72	11.06	31.44	192.47	196.85	29.82	18.67	53.59	226.37	88.39	32.67	36.28	20.47	31.34	245.77	65.19	83	109.72	279.27	91.39	106.55	38.99
IFAPA	H091	2017	3	14.12	80.82	2541.59	272.77	26.94	418.56	66.08	231.93	17.91	11.66	28.38	183.23	242.23	20.8	17.33	49.25	266.65	119.8	35.02	38.55	27.22	24.01	192.73	62.17	60.18	78.14	265.07	77.96	83.27	43.15
INHORT	H091	2017	1	18.31	36.03	2281.23	358.01	9.59	366.67	61.54	310.23	49.64	9.23	22.88	213.4	188.83	12.92	10.11	29.93	84.88	32.44	22.73	28.86	21.15	21.59	236.14	77.07	47.98	70.05	236.42	56.85	126.06	34.32
INHORT	H091	2017	2	12.04	14.24	1750.26	283.11	3.14	227.92	46.62	300.74	37.89	7.63	17.39	139.56	205.05	13.89	7.67	23.65	73.96	19.61	19.36	16.06	13.09	23.48	174.92	47.75	28.54	46.69	160.66	41.2	81.17	30.17
INHORT	H091	2017	3	21.44	31.34	2336.55	462.58	9.18	361.12	67.51	272.08	37.32	8.41	26.27	166.25	179.26	21.67	9.27	32.64	79.38	30.68	22.9	38.05	23.62	23.33	221.23	56.73	24.03	40.85	189.13	43.3	104.64	22.64
UPM	H091	2017	1	10.26	14.4	1444.52	238.2	3.15	194.84	32.27	205.4	35.44	6.96	10.16	50.74	75.18	5.1	17.99	15	175.47	17.75	30.1	15.63	8.95	7.44	63.13	10.39	14.31	27.01	71.76	15.13	30.96	2.88
UPM	H091	2017	2	8.39	17.89	1740.67	229.36	3.06	244.72	45.07	236.51	50.48	10.8	15.06	67.58	77.87	6.85	20.74	15.04	202.54	14.13	31.55	18.6	12.75	5.57	72.03	17.67	17.57	30.73	95.41	23.47	38.42	5.4
UPM	H091	2017	3	15.76	17.21	1832.21	239.61	4.18	220.75	55.65	185.25	32.84	6.53	12.65	59.46	74.5	4.91	11.37	16.79	159.22	15.68	25.45	19.39	8.47	6.61	48.11	14.21	19.63	21.61	84.49	26.24	41.37	4.39
Ciref	H092	2018	1	24.75	47.93	2259.19	327.28	0.62	200.43	93.78	608.03	116.8	10.25	26.84	156.91	165.77	8.88	16.41	22.65	59.22	6.1	33.41	30.79	13.39	36.42	115.11	37.23	28	45.65	143.58	25.7	52.05	11.35
Ciref	H092	2018	2	22.42	25.96	1528.07	272.1	0.88	130.25	65.81	396	66.17	8.47	22.32	113.7	121.6	13.29	12.12	24.01	235.89	14.03	48.04	21.68	9.49	34.79	145.83	33.26	44.09	60.26	150.66	38.97	52.29	7.52
Ciref	H092	2018	3	21.62	38.2	1530.48	209.25	2.21	148.28	84.69	403.46	70.36	7.43	19.06	150.65	140.48	30.2	20.39	20.34	163.83	24.81	43.48	50.64	10.69	38.14	141.21	28.96	43.44	93.31	163.28	48.18	64.57	7.13
Hansabred	H092	2018	1	8.15	20.94	1630.12	352.09	3.15	360.72	71.05	387.08	77.3	8.77	28.16	96.52	144.07	9.98	39.05	32	387.81	16.9	72.13	25.77	12.42	14.53	173.15	16.06	41.88	64.66	173.06	40.13	51.41	17.73
Hansabred	H092	2018	2	10.95	25.62	1504.78	397.1	5.11	380.81	55.16	347.09	66.28	8	19.62	87.12	133.91	7.04	10.87	16.75	198.31	10.69	45.25	16.26	5.66	7.73	123.17	35.94	42.28	43.81	126.61	34.26	57.82	13.7
Hansabred	H092	2018	3	8.14	20.05	1221.15	332.84	3.88	362.15	93.21	499.71	106.48	10.98	24.04	123.47	172.41	11.37	15.24	19.98	271.07	12.5	69.19	25.6	14.17	8.79	125.36	31.05	45.32	67.16	163.22	40.86	55.1	14.73
IFAPA	H092	2018	1	27.35	45.23	2030.83	507.16	12.45	498.3	118.68	392.14	61.94	11.68	41.42	121.3	103.34	36.3	16.66	55.94	297.83	67.79	111.6	64.36	23.86	44.1	162.55	32.77	53.63	73.84	180.76	52.44	63.74	16.59
IFAPA	H092	2018	2	21.39	33.18	1962.12	512.06	6.12	394.81	128.08	373.75	64.93	10.43	49.87	102.5	111.79	37.61	23.93	60.91	296.29	75.44	90.48	78.57	18.82	49.46	154.16	33.12	52.04	55.31	194.05	31.38	73.82	10.41
IFAPA	H092	2018	3	17.27	11.16	1486.62	387.97	2.42	257.13	57.87	351.93	50.45	6.89	13.28	126.32	97.91	16.56	13.7	46.39	233.27	71.98	74.46	37.02	12.37	26.21	85.48	21.63	25.45	39.87	143.14	21.84	69.74	4.99
INHORT	H092	2018	1	8.11	11.49	1275.42	350.84	8.26	472.7	130.51	524.39	121.39	10.83	31.21	146.46	100.72	13.16	34.51	20.19	372.76	20.88	106.3	20.4	11.86	43.84	180.7	50.06	53.5	73.85	183.36	52.79	93.55	15.36
INHORT	H092	2018	2	6.66	14.69	926.06	262.18	4.58	269.53	118.84	507.09	145.17	11.18	45.42	121.57	97.44	5.86	28.29	16.74	403.24	18.18	101.01	32.76	20.6	36.18	214.4	39.08	55.93	81.87	194.86	45.38	75.54	22.26
INHORT	H092	2018	3	10.8	22.31	1559.75	474.41	4.85	408.66	213.19	642.29	174.04	16.81	41.7	176.36	107.92	30.98	34.36	22.3	460.92	24.9	100.27	56.56	38.68	24.15	192.22	64.92	40.08	42.85	170.31	29.49	59.99	17.48
UPM	H092	2018	1	22.72	18.55	1812.49	357.02	3.02	545.92	40.38	321.95	52.79	13.33	15.56	78.51	95.34	11.53	17.58	29.43	215.24	18.54	62.76	28.19	8.86	23.19	86.09	32.8	14.89	35.99	106.06	17.93	63.58	3.29
UPM	H092	2018	2	18.22	21.14	1639.03	419.89	6.58	570.72	88.06	403.14	78.38	16.83	31.04	97.97	106.17	14	38.74	38.49	393.46	19.24	119.12	29.35	15.5	40.15	179.93	56.24	44.76	61.73	174.83	46.23	81.63	16.25
UPM	H092	2018	3	25.48	14.51	1906.8	488.46	6.99	649.43	88.81	349.76	63.74	13.55	26.55	69.2	84.32	15.51	25.52	42.25	362.6	30.39	104.38	40.79	14.2	29.77	124.4	40.7	28.34	44.67	146.3	41.83	68.85	9.15
Ciref	H093	2018	1	8.22	18.61	1978.43	111.11	1.36	50.06	6.72	738.73	193.01	8.44	1.15	216.47	128.73	22.91	24.64	21.44	44.72	7.87	12.52	29.93	7.2	3.92	64.02	10.08	7.53	11.12	36.12	10.26	19.1	1.9
Ciref	H093	2018	2	19.37	47.48	2674.92	254.35	2.35	131.92	62.69	379.97	102.62	8.14	24.11	121.97	113.98	38.87	22.86	32.95	80.44	8.72	34.51	51.54	25.36	14.98	125.58	20.01	25.82	30.8	108.73	25.77	46.38	6.39
Ciref	H093	2018	3	24.63	18.75	4017.49	380.73	4.45	234.8	36.67	519.06	146.84	13.61	16.03	84.12	183.44	22.01	25.82	51.53	77.55	6.75	21.92	38.16	17.76	11.92	129.48	28.04	18.19	28.89	117.18	29.14	39.75	3.23
Hansabred	H093	2018	1	14.07	19.32	1649.59	341.94	4.11	241.82	37.73	258.09	88.09	8.66	12.02	68.46	62.87	15.62	19.69	31.53	90.19	20.55	22.15	28.74	17.65	4.42	95.62	28.99	22.1	22.9	82.86	23.88	48.9	8.22
Hansabred	H093	2018	2	19.37	18.04	2048.9	377.82	8.1	310.31	34.6	284.36	107.37	9.66	16.86	95.3	116.43	12.32	21.45	23.42	126.28	6.68	30.87	24.58	16.54	5.06	94.85	23.4	25.37	33.26	106.06	26.01	46.49	9.58
Hansabred	H093	2018	3	9.65	11.94	1805.52	274.41	4.65	179.9	61.61	338.28	116.14	11.2	16	108.27	52.27	26.46	39.6	46.32	124.98	22.45	39.18	45.81	23.39	10.65	137.87	35.19	20.49	27.5	123.5	25.02	61.97	7.96
IFAPA	H093	2018	1	28.84	11.57	1836.8	479.36	7.79	235.62	50.43	316.94	34.45	5.59	18.68	86.65	96.09	23.5	24.02	51.19	184.89	14.54	44.3	47.39	28.96	11.17	69.8	16.57	8.62	27.39	100.57	15.59	30.2	5.84
IFAPA	H093	2018	2	18.74	77.73	2092.1	545.98	7.65	267.77	54.24	420.75	112.99	6.44	23.77	115.89	88.71	38.15	32.78	84.56	220.37	24.95	43.97	87.75	34.57	14.55	103.31	22.46	19.85	24.32	102.43	18.87	40.38	7.93
IFAPA	H093	2018	3	14.69	15.4	1578.91	412.05	3.37	216.3	68.13	366.48	101.26	7.89	25.11	99.92	86.92	39.84	36.03	52.58	220.26	12.13	37.1	70.76	44.84	13.07	104.4	23.1	22.88	30.01	98.4	30.54	31.91	10.86
INHORT	H093	2018	1	10.78	2.82	1966.64	217.31	6.54	281.91	69.45	590.6	257.91	13.78	16.58	140.81	143.01	33.18	25.09	15.74	146.41	3.72	48.28	41.74	13.37	14.01	127.07	42.76	20.93	32.04	109.64	22.89	56.29	7.66
INHORT	H093	2018	2	3.34	18.2	1594.32	241.17	15.75	230.7	78.87	734.15	305.04	19.28	64.45	174.55	141.83	19.87	36.08	17.61	333.2	5.87	59.58	17.17	17.52	13.78	190.18	38.48	41.96	41.7	178.22	43.66	76.24	9.91
INHORT	H093	2018	3	5.44	1.58	1333.29	167.71	14.42	231.19	74.9	438.97	200.81	10.15	21.92	80.03	107.21	11.69	29.64	14.33	202.36	3.34	39.54	16.95	22.93	6.88	112.85	30.22	28.48	26.83	117.51	27.51	46.18	9.65
UPM	H093	2018	1	8.73	7.18	1812.16	119.65	1.26	159.93	12.49	149.81	53.08	3.38	2.43	89.27	56.85	28.87	9.94	36.76	87.54	27.57	29.95	27.95	10.29	5.84	24.55	9.45	4.97	10.37	30.34	4.75	34.87	1.81
UPM	H093	2018	2	8.66	20.28	1698.3	234.45	11.51	260.1	103.16	216.5	65.31	6.52	23.17	106.52	55.67	33.56	20.83	16.54	219.77	32.3	59.17	54.66	41.09	10.59	82.87	28.99	22.24	31.82	90.3	27.66	46.05	9.31
UPM	H093	2018	3	12.43	6.15	2127.51	153.45	3.46	238.62	37.17	211.2	74.34	14.88	11.14	136.04	50.59	17.08	18.06	45.33	132.6	17.73	32.21	41.16	12.64	6.95	52.58	14.43	8.11	15.83	50.18	11.58	51.39	2.68
Hansabred	H094	2018	1	23.4	727.06	1682.71	688.82	27.85	196.43	73.98	180.98	42.69	7.49	28.02	113.26	102.26	23.79	10.03	26.75	113.1	13.98	43.91	43.35	16.92	5.5	146.79	6.15	40.14	50.04	144.42	40.8	56.8	13.54
Hansabred	H094	2018	2	7.63	452.37	1056.45	354.69	18.03	115.91	59.69	195.39	51.02	6.09	27.08	125.95	95.38	19.97	9.65	25.27	131.9	21.53	48.16	32.59	9.85	10.53	145.03	19.42	23.38	28.64	131.97	23.25	45.38	6.48
Hansabred	H094	2018	3	24.49	913.63	2005.17	834.62	34.23	201.05	65.19	166.28	43.54	6.62	30.94	100.44	66.94	30.73	11.86	22.92	133.5	9.37	48.2	45.24	23.5	13.97	117.25	12.93	24.59	31.57	101.58	25.22	36.92	9.57
IFAPA	H094	2018	1	12.12	563.4	1082.89	234.55	40.09	149.4	93.73	165.4	40.46	5.5	34.74	126.59	80.65	32.67	8.08	53.43	243.64	35.5	71.49	55.8	8.67	14.79	113.21	19.93	19.78	37.8	119.78	23.52	46.54	6.68
IFAPA	H094	2018	2	21.04	643.34	1337.24	417.86	37.38	176.31	78.48	132.67	35.33	5.19	41.05	132.96	69.28	27.24	6.46	40.87	169.07	24.95	56.15	38.42	6.39	12.76	88.4	17.6	19.51	25.7	87.27	17.68	36.57	4.42
IFAPA	H094	2018	3	13.21	477.24	994.25	364.19	36.92	128.73	88.37	183.22	64.64	5.69	43.74	122.45	61.61	30.41	9.71	58.03	220.42	41.44	52.89	52.92	7.37	15.21	68.32	22.01	21.43	40.74	134.06	10.84	46.71	5.55
INHORT	H094	2018	1	11.39	635.63	1524.94	567.63	41.35	214.8	41.42	293.43	97.44	6.58	19	159.61	127.86	19.29	29.04	16.73	219.71	18.44	60.92	22.49	19.88	9.87	88.73	19.68	14.82	31.38	101.61	17.73	48.93	2.64
INHORT	H094	2018	2	11.39	658.86	1776.78	810.82	50.14	260.34	41.81	267.23	88.67	7.24	32.02	159.11	160.93	25.17	23.48	22.9	301.17	11.23	83.27	22.31	16.79	22.63	97.1	17.54	17.86	38	109.6	25.61	68.64	5.03
INHORT	H094	2018	3	8.89	399.65	934.58	402.72	38.61	162.73	40.08	199.6	73.76	6.19	24.71	125.4	68.24	39.57	6.95	23.75	203.89	21.43	67.32	20.66	18.37	13.02	91.58	18.35	18.57	37.27	99.46	17.23	59.07	4.1
UPM	H094	2018	1	20.21	975.95	1751.04	461.28	45.18	195.87	111.16	159.92	34.12	5.13	46.01	125.1	35.66	32.18	5.22	34.91	100.22	35.43	37.64	39.91	14.55	21.84	97.49	25.05	17.18	27.49	89.67	15.25	55.62	8.25
UPM	H094	2018	2	22.8	1026.61	1628.92	448.87	62.34	186.52	95.37	113.38	20.24	3.29	33.15	47.7	38.07	32.77	4.44	33.04	103.68	33.41	37.92	34.07	15.85	15.6	72.16	24.52	15.06	26.91	70.12	20.11	44.46	5.55
UPM	H094	2018	3	22.67	1002.77	1563.63	422.98	61.63	171.52	97.25	137	29.28	6.75	39.27	85.27	32.58	26.73	4.96	35.74	96.97	38.83	35.18	38.15	16.05	15.77	86.93	23.92	16.79	26.26	81.56	17.25	47.21	7.44
Ciref	H094	2017	1	16.19	944.65	1633.02	555.93	31.2	119.98	100.37	296.8	89.2	8.22	39.61	198.52	178.46	39.04	5.45	54.85	121.81	68.32	51.22	58.93	10.43	12.76	153.85	30.88	51.47	81.07	181.52	46.32	68.81	26.89
Ciref	H094	2017	2	18.08	917.55	1569.25	540.07	25.28	119.8	50.95	261.81	65.58	5.31	28.49	151.67	144.88	30.97	5.19	45.58	145.9	59.57	42.63	48.3	13.2	11.9	132.86	26.63	36.06	54.13	139.06	26.75	63.3	10.16
Ciref	H094	2017	3	20.47	1089.71	1861.15	594.68	35.61	147.34	74.14	238.06	76.02	7.59	25.4	145.63	165.58	39.9	4.74	50.56	137.24	51.61	50.66	49.1	17.23	13.78	148.29	22.18	33.37	65.82	150.91	37.94	76.26	10.93
Hansabred	H094	2017	1	10.05	762.04	1447.52	603.89	32.32	185.13	89.68	253.09	83.11	6	21.84	111.83	154.93	26.76	25.31	14.46	243.12	13.31	61.27	30.07	17.72	16.71	134.35	44.98	36.36	45.53	113.62	33.36	68.2	27.13
Hansabred	H094	2017	2	7.04	563.12	1140.37	439.92	47.01	205.72	85.23	123.81	42.7	5.58	23.65	108.34	86.22	26.12	29.91	11.64	224.72	34.62	61.45	27.43	12.59	22.99	198.86	49.16	34.68	55.58	166.36	57.19	95.28	26.02
Hansabred	H094	2017	3	7.2	542.53	1176.75	538.74	38.16	194.29	85.69	148.1	70.64	5.09	15.96	96.15	162.69	15.61	22.11	19.56	226.23	19	54.22	17.57	14.21	6.98	144.06	28.8	34.12	33.44	134.53	37.39	60.68	15.27
INHORT	H094	2017	1	18.6	761.15	1238.4	600.84	44.52	132.1	49.29	211.05	78.51	3.49	31.13	116.39	114.29	27.06	3.81	20.12	92.28	9.16	57.5	33.17	11.35	12.72	171.79	34.4	26.53	31.53	166.31	41.78	64.8	20.26
INHORT	H094	2017	2	17.99	851.78	1431.76	641.3	36.74	129.59	66.45	328.67	102.77	3.94	28.82	169.69	165.8	28.28	6.55	24.85	117.12	18.75	70.95	31.85	11.45	23.34	207.68	51.17	42.56	45.65	204.93	55.06	93.7	27.93
INHORT	H094	2017	3	21.47	785.78	1367.67	632.41	37.03	134.45	51.37	252.74	91.09	3.47	36.22	135.44	153.67	26.42	3.78	21.06	105.29	17.97	58.76	32.74	10.57	13.85	172.78	37.5	31.74	54.12	173.05	45.83	90.25	28.69
UPM	H094	2017	1	12.26	461.9	1164.71	329.11	76.94	278.04	65.38	197.19	70.49	4	25.24	77.82	61.11	12.95	10.42	20.58	226.96	8.57	58.64	19.03	12.81	7.61	50.5	13.52	12.28	14.54	59.65	16.68	29.94	8
UPM	H094	2017	2	5.31	433.47	989.51	333.21	53.99	244.29	52.22	203.03	90.63	3.28	19.04	73.75	69.38	9.72	11.85	16.73	231.16	11.65	58.19	13.44	13.49	9.83	52.99	12.93	12.16	23.09	82.96	12.96	35.61	4.87
UPM	H094	2017	3	16.93	580.56	1400.17	430.82	61.69	291.74	55.01	203.13	84.55	3.3	19.37	66.11	99.04	13.03	13.92	15.23	250.6	5.95	69.09	14.54	12.55	8.83	73.21	12.35	18.27	20.51	78.26	14.73	41.66	7.93
Ciref	H095	2018	1	58.37	139	3622.18	427.03	0.81	109.56	54.27	432.17	89	10.99	43.09	138.08	154.64	33.79	9.19	51.52	188.28	6.59	56.04	70.99	14.29	15.07	51.84	12.94	14.51	19.03	63.03	20.53	27.9	2.84
Ciref	H095	2018	2	34.48	54.33	2070.4	274.74	0.52	56.22	80.04	425.05	85.44	13.27	44.74	150.91	95.91	38.75	6.77	66.06	140.3	17.25	65.59	87.52	14.65	20.53	95.23	22.58	21.52	29.41	87.18	17.37	47.87	3.86
Ciref	H095	2018	3	38.55	69.57	1744.44	187.52	0.74	47.81	66.03	365.82	77.52	8.93	37.31	81.27	65.87	50.43	5.08	69.04	85.34	11.83	43.56	88.36	13.14	8.92	21.35	10.38	4.57	7.68	36.4	4.3	17.03	1.5
Hansabred	H095	2018	1	24.09	27.66	1609.3	424.52	3.43	166.04	39.3	169.18	46.18	6.54	10.25	68.97	67.36	18.78	7	20.32	95.26	8.12	35.21	27.62	8.92	3.07	46.54	4.28	10.7	15.95	41.34	9.72	26.38	3.42
Hansabred	H095	2018	2	24.01	35.92	1963.18	456.16	4.27	195.7	44.25	226.24	67.22	7.96	14.86	75.87	111.26	14.54	6.36	22.4	93.06	5.18	34.27	28.08	11.97	3.38	43.7	3.62	10.39	15.98	53.83	13.49	29.73	3.66
Hansabred	H095	2018	3	14.17	8.4	1838.29	228.25	0.53	72.36	11.27	185.15	134.5	6.88	6.73	118.26	51.68	5.26	5.75	14.41	48.7	3.45	22.11	12.93	2.01	3.01	22.8	9.39	1.66	4.07	16	2.8	25.89	0.53
IFAPA	H095	2018	1	21.33	35.67	1835.04	243.86	1.09	89.43	65.2	321.24	110.38	14.96	43.21	160.52	50.87	23.11	7.13	64.81	175.12	33.2	64.66	71.09	8.82	13.69	56.76	14.23	14.58	24.19	68.18	12.13	31.83	3.67
IFAPA	H095	2018	2	25.57	42.35	1780.8	219.7	2.27	109.78	68.11	253.04	87.9	14.3	23.18	123.21	67.7	23.94	7.81	53.61	236.52	21.56	56.68	58.68	13.09	22.14	76	20.79	16.49	26.28	81.79	20.02	42.58	4.64
IFAPA	H095	2018	3	22.58	45.37	1879.78	263.38	3.52	114.1	63.34	258.09	78.08	9.81	22.07	121.02	77.61	23.13	7.65	53.39	221.27	21.95	70.68	61.97	9.54	23.04	79.49	19.78	15.52	19.8	89.82	23.12	41.95	3.22
INHORT	H095	2018	1	19.72	20.19	1637.08	294.57	2.98	188.39	93.01	249.61	104.74	11.25	13.2	95.82	77.35	27.24	23.7	49.43	263.64	3.62	82.48	41.17	16.66	11.92	84.22	24.64	13.76	23.82	82.53	15.12	48.93	6.18
INHORT	H095	2018	2	11	29.13	1685.53	296.03	6.78	211.57	76.29	306.15	161.81	12.14	21.33	113.95	100.34	26.72	7.56	39.35	279.76	4.22	60.94	42.73	26	3.3	75.4	17.17	14.72	28.73	90.89	19.01	57.05	2.9
INHORT	H095	2018	3	10.21	22.78	1462	273.74	7.25	204.96	90.74	342.38	132.65	7.68	30.05	141.07	70.13	28.33	18.71	43.58	300.91	3.41	69.58	35.92	18.92	8.96	61.91	11.4	11.09	17.14	65.67	14.56	42.79	2.26
UPM	H095	2018	1	20.82	49.21	2468.59	329.28	4.52	186.63	83.76	163.41	57.75	8.27	41.56	95.3	47.22	28.91	7.85	58.21	150.08	23.11	68.04	60.82	13.95	19.85	67.59	16.74	12.05	18.37	67.08	14.45	42.33	3.9
UPM	H095	2018	2	26.58	45.16	1831.38	306.58	2.17	145.52	76.56	178.22	55.38	10.22	34.1	86.49	52.59	27.8	6.6	42.82	114.78	16.51	49.72	48.45	8.93	17.49	56.01	21.72	15.02	23.83	65.17	19.01	45.71	4.39
UPM	H095	2018	3	20.3	38.97	1905.74	276.12	3.58	164.14	125.91	232.57	77.15	20.17	53	131.98	38.18	43.05	12.16	79.46	201.67	22.43	81.89	67.34	14.34	29.09	98.82	31.01	18.97	34.04	95.64	21.99	53.81	7.17
Ciref	H095	2017	1	22.46	227.13	2346.82	356.37	3.36	148.11	94.93	277.62	110.54	16.11	27.13	123.72	90.68	60.44	5.82	67.99	121.76	20.14	52.37	71.66	22.81	10.91	86.41	14.78	20.12	19.2	61.91	20.1	59.6	9.25
Ciref	H095	2017	2	23.76	275.61	2406.98	387.17	3.29	132.88	78.24	224.49	77.71	12.24	23.02	90.2	101.88	31.84	4.68	55.28	67.22	15.97	33.22	49.33	13.97	8.07	68.85	10.61	10.96	22.12	58.8	12.22	35.88	5.08
Ciref	H095	2017	3	25.44	645.09	2410.93	431.16	8.59	151.67	93.5	380.52	114.23	16.39	40.52	175.37	119.83	46.23	6.08	89.38	111.88	38.86	61.94	79.39	18.98	13.69	117.34	20.14	12.18	36.2	123.68	25.82	60.81	8.74
Hansabred	H095	2017	1	19.1	26.12	2087.05	469.71	4.52	389.86	63.58	171.47	82.8	8.57	11.91	96.11	152.59	13.39	28.23	12.86	240.74	13.4	57.57	19.17	11.31	11.01	99.2	32.74	13.8	28.93	83.2	24.48	48.12	14.27
Hansabred	H095	2017	2	22.14	31.82	2309.76	553.58	7.72	373.62	59.47	209.43	104.43	9.75	16.24	100.98	139.53	18.22	37.49	15.7	267.94	18.93	69.68	28.68	17.35	10.26	101.21	23.67	25.49	44.68	85.63	33.07	42.48	18.49
Hansabred	H095	2017	3	22.91	29.99	2439.24	573.15	7.63	392.79	94.55	244.99	95.32	11.19	20.15	107.27	158.2	21.56	34.59	18.31	323.44	18.22	80.68	26.79	16.92	16.64	103.79	28.2	27.13	58.01	87.42	38.87	55.43	22.46
IFAPA	H095	2017	1	22.85	33.45	2400.52	304.87	1.41	192.29	64.39	273.57	93.33	8.51	17.94	109.62	96.42	20.47	13.78	43.96	211.86	17.16	59.37	35.44	22.26	9.43	55.77	13.15	10.26	19.9	67.71	15.96	25.68	7.88
IFAPA	H095	2017	2	41.17	73.52	4420.93	532.91	3.86	216.91	64.36	462.64	116.05	13.13	21.67	149.89	167.79	24.23	13.21	61.84	271.1	18.15	64.09	42.99	22.87	9.22	71.46	17.59	19.77	32.8	109.11	25.58	34.52	10.67
IFAPA	H095	2017	3	26.64	57.57	3041.99	466.69	0.34	178.29	65.56	439.35	117.94	13.43	18.94	140.89	152.86	30.77	13.67	58.43	221.9	16.79	68.11	41.25	34.98	10.03	75.09	17.7	17.53	30.78	107.35	19.61	33.07	9.5
INHORT	H095	2017	1	26.46	23.74	2268.9	432.72	1.24	200.57	37.52	246.6	79.93	13.77	22.04	95.86	115.6	21.16	6.13	29.35	115.22	3.53	40.96	25.74	11.24	6.92	69	15.41	13.25	11.15	50.01	21.45	26.66	5.47
INHORT	H095	2017	2	23.16	23.85	2190.2	420.47	0.96	185.06	62.65	215.75	72.29	11.18	20.01	112.78	72.92	20.94	4.91	26.87	124.52	4.14	44.78	31.68	11.12	6.94	55.72	16.29	5.56	14.88	47.35	8.45	31.38	6.28
INHORT	H095	2017	3	29.27	21.62	2397.31	464.44	1.15	211.2	72.24	337.85	134.12	19.55	24.84	143.83	108.27	26.01	8.42	36.57	171.5	4.42	63.43	41.37	16.42	12.21	104.35	24.82	15.58	19.31	92.02	27.14	45.07	9.25
UPM	H095	2017	1	5.06	16.25	1203.15	154.74	18.93	294.83	51.02	267.12	117.43	5.79	14.44	81.95	93.4	13.13	11.77	27.4	212.66	10.31	56.94	13.22	18.87	7.36	45.18	9.32	8.33	23.01	60.17	10.34	28.27	4.12
UPM	H095	2017	2	3.06	15.05	1174.54	128.64	20.77	325.47	53.65	357.74	141.18	6.79	18.05	114.34	90.25	12	19.59	37.91	275.5	6.81	89.8	16.73	17.47	7.91	46.11	13.16	6.31	19.38	60.51	15.72	33.73	14.27
UPM	H095	2017	3	6.38	26.43	1734.35	229.02	39.44	481.31	65.67	354.83	148.61	9	15.95	103.55	131.6	19.65	19.23	41.34	295.46	7.61	82.28	16.93	18.78	5.71	51.59	10.55	7.23	23.97	77.19	15.21	39.73	12.64
Ciref	H096	2018	1	39.35	809.27	1952.11	118.76	7.86	65.9	82.46	459.5	85.93	12.42	36.21	185.33	80.85	47.12	26.58	24.24	118.52	23.22	30.36	98.4	21.66	8.2	46.57	9	9.07	12.22	45.43	8.38	28.21	2.45
Ciref	H096	2018	2	60.76	1265.63	2386.96	159.87	4.22	109.47	50.31	420.65	63.12	12.87	31.64	175.52	73.05	37.33	20.64	15.04	64.5	22.69	22.11	58.36	15.92	3.03	62.25	24.98	10	23.06	92.39	7.99	14.79	3.39
Ciref	H096	2018	3	29.8	923.06	2088.46	154.81	13.39	99.9	77.37	559.8	110.81	13.81	22.18	180.22	111.3	39.7	25.24	20.56	91.96	16.39	39.8	70.74	22.99	11.04	62.41	24.42	25.05	45.4	133.05	22.11	47.35	5.96
Hansabred	H096	2018	1	37.66	1627.52	2847.21	315.23	61.33	306.65	108.3	447.22	75.82	9.43	26.45	189.2	89.2	28.06	17.06	28.28	184.6	19.2	30.38	47.58	23.32	14.25	73.83	22.37	19.97	30.62	93.72	19.17	52.56	7.1
Hansabred	H096	2018	2	40.99	1061.03	2131.74	288.68	43.84	256.94	87.86	367.09	74.55	11.47	16.58	155.91	87.17	22.05	18.02	28.46	217.83	19.14	38.57	35.9	15.11	3.74	81.21	26.2	20.37	40.03	115	22.45	39.84	7.05
Hansabred	H096	2018	3	40.38	950.36	1929.8	306.65	30.86	233.88	103.87	248.12	42.23	6.71	29.63	109.26	21.56	24.28	20.27	26.75	163.46	18.76	33.83	30.87	16.28	3.82	62.27	24.09	13.77	18.67	65.59	9.25	21.25	5.76
IFAPA	H096	2018	1	26.41	833.37	1715.52	447.71	36.02	235.91	96.11	322.18	51.5	9.05	16.64	89.15	96.86	28	15.72	44.94	220.42	47.73	58.17	53.36	23.93	13.99	79.73	16.82	20.57	38.15	99.54	19.15	46.28	9.81
IFAPA	H096	2018	2	65.87	1250.52	2765.54	721.73	61.2	398.72	116.88	350.34	44.9	11.28	29.37	159.97	131.98	35.98	18.77	42.53	276.98	56.01	91.68	62.22	22.8	18.43	105.03	27.51	29.81	45.02	131.94	30.22	54.95	11.37
IFAPA	H096	2018	3	24.8	557.26	1761.99	459.83	21.11	216.15	69.93	343.72	60.29	7.55	15.06	127.69	97.92	26.82	16.57	45.87	239.5	46.14	69.97	49.48	13	9.56	57.48	14.2	13.78	19.52	72.9	13.96	39.24	4.35
INHORT	H096	2018	1	12.75	386.71	1608.33	232.32	22.99	236.55	87.31	470.71	182.86	10.1	10.95	131.91	69.37	14.3	28.94	16.19	277.72	27.89	52.68	26.79	12.69	11.27	61.39	19.85	8.31	19.56	64.26	13.98	53.21	3.84
INHORT	H096	2018	2	17.89	516.01	1433.26	195.14	34.05	247.05	102.66	492.28	132.44	12.2	25.84	136.82	68.21	39.63	31.61	20.43	371.13	4.88	48.45	45.68	34.03	20.12	120.44	30.42	11.26	43.07	109.84	13.51	37.71	6.52
INHORT	H096	2018	3	10.44	373.32	1329.73	195.4	25.86	216.7	75.53	437.86	161.67	15.65	19.32	110.84	68.77	19.87	31.87	19.27	393.64	14.54	63.23	34.39	28.45	1.49	59.5	13.21	13.63	21.63	61.37	9.12	27.47	2.61
UPM	H096	2018	1	28.06	945.83	1998.79	187.81	62.63	342.45	237.84	409.1	54.4	17.72	28.22	136.27	70.16	28.19	27	65.15	386.91	42.96	99.96	79.11	40.71	16.58	90.9	32.51	19.12	35.68	104.42	19.77	53.35	9.31
UPM	H096	2018	2	29.91	542.47	1907.51	163.98	21.29	229.02	78.81	365.17	59.29	10.21	11.76	120.59	39.7	27.58	18.26	39.55	238.8	40.61	67.64	48.64	15.81	8.33	45.74	13.78	6.02	15.12	46.58	8.58	27.24	3.01
UPM	H096	2018	3	38.81	977.83	2404.14	233.87	110.66	517.2	382	266.54	34.77	15.42	65.89	104.65	48.43	45.93	21.16	68.04	466.64	67.12	108.07	71.84	43.39	16.88	114.19	41.7	21.57	45.77	122.34	16.34	47.41	10.49
Ciref	H097	2018	2	15.3	1116.28	2049.22	317.77	24.08	101.89	84.66	797.63	39.47	15.44	52.06	170.64	170.83	55.54	3.53	33.71	28.37	23.94	18.94	47.43	33.05	19.79	166.84	28.67	36.7	46.43	157.13	34.07	69.8	8.33
Ciref	H097	2018	1	9.27	704.17	1667.45	232.47	15.13	86.74	46.91	479.07	67.62	8.91	34.05	106.25	125.21	47.77	10.51	26.8	31.33	14.05	12.54	44.66	14.68	5.36	94.82	10.76	14.7	18.21	74.7	17.77	42.79	1.66
Ciref	H097	2018	3	13.48	883.04	1573.77	250.57	19.82	99.69	53.47	445.93	67.41	11.26	36.7	112.83	88.55	39.68	11.4	26.96	48.16	16.67	15.62	52.96	16.84	6.39	89.44	8.75	10.1	14.42	56.84	15.59	40.59	1.32
Hansabred	H097	2018	1	18.84	1148.45	2117.75	680.65	65.97	282.07	55.27	333	61.29	6.84	34.09	116.51	45.5	14.46	9.46	15.96	64	18.23	11.16	30.4	19.73	3.11	95.22	19.75	24.42	26.42	92.9	28.03	55.41	5.06
Hansabred	H097	2018	2	24	1411.95	2106.04	704.41	49.01	236.51	56.47	421.53	59.43	9.06	27.4	129.01	97.57	28.32	11.89	19.19	68.68	16.73	18.09	39.45	23.93	4.48	96.2	22.41	30.5	38.9	111.23	33.84	79.51	6.6
Hansabred	H097	2018	3	22.04	1255.07	2130.98	671.68	64.65	298.22	59.27	327.75	63.12	8.6	34.54	118.83	48.21	22.94	10.62	19.96	78.6	11.66	18.33	36.34	17.82	15.8	108.47	23.24	25.11	33.53	96.29	28.94	67.61	5.66
IFAPA	H097	2018	1	8.49	763.19	1367.57	168.92	53.99	222.36	43.26	356.71	66.15	8.75	46.21	103.77	39.54	35.04	14.64	38.8	224.27	41.22	29.53	67.17	12.19	14.47	109.25	14.66	17.98	14.36	91.65	34.61	64.44	6.05
IFAPA	H097	2018	2	16.75	959.54	1847.05	373.17	59.88	268.03	66.14	429.17	43.67	6.33	43.83	141.62	40.41	36.53	16.14	24.79	205.99	31.82	22.82	40.29	15.49	12.02	127.96	18.8	27.61	34.96	130.44	29.97	50.69	6.79
IFAPA	H097	2018	3	10.11	845.04	1947.55	362.66	72.62	281.26	88.24	356.48	61.46	8.04	51.04	121.46	42.64	30.15	13.38	41.42	264.29	53.07	36.48	49.03	21.72	10.73	148.26	20.48	25.47	30.56	135.44	26.94	57.14	6.89
INHORT	H097	2018	1	8.41	626.01	1317.82	399.62	90.16	383.43	84.9	311.97	58.67	6.75	24.37	110.5	49.05	26.6	12.66	27.72	292.19	21.83	49.85	35.21	18.44	10	97.59	19.04	23.17	24.62	96.74	22.25	60.08	7.01
INHORT	H097	2018	2	6.48	490.43	1256.1	429	54.6	300.26	82.9	399.36	102.17	8.27	38.35	115.82	47.64	22.08	11.94	25.75	202.76	11.38	37.62	24.06	21.57	7.92	107.74	13.35	22.74	23.57	83.34	22.11	48	5.37
INHORT	H097	2018	3	1.82	350.04	1044.7	311.33	32.47	204.77	87.89	534.6	87.98	11.62	42.28	135.41	110.49	19.32	13.82	23.39	246.63	10.65	53.07	31.99	20.31	5.71	104.77	8.64	15.74	27.36	101.78	27.1	48.79	2.32
UPM	H097	2018	1	24.23	1162.04	2495.28	422.28	61.94	376.92	122.12	592.4	75.81	7.28	44.24	142.73	63.88	33.66	20.21	33.32	275.68	46.6	47.27	82.55	28.8	7.66	113.94	16.05	13.52	17.61	76.87	16.76	49.88	5.41
UPM	H097	2018	2	14.75	990.87	1956.2	382.48	72.8	317.58	158.19	451.82	73.74	8.8	42.87	139.79	38.99	54.13	22.39	49.84	240.87	47.75	48.8	57.82	28.57	11.09	101.74	24.68	22.73	27.09	85	21.95	53.15	7
UPM	H097	2018	3	15.9	917.42	1915.93	419.66	77.45	301.65	137.45	385.64	57.89	7.16	45.66	57.39	41.47	31.95	15.72	57.99	286.59	41.05	46.23	56.79	33.16	11.89	87.75	12.96	14.9	14.22	81.17	18.27	49	4.42
Ciref	H097	2017	1	33.72	1439.94	2724.56	520.53	39.88	284.22	79.13	364.85	62.31	10.54	34.48	101.86	107.55	47.16	11.53	53.77	100.26	60.32	22.59	71.81	44.5	11.36	163.99	24.94	24.45	36.24	125.35	39.5	87.37	18.96
Ciref	H097	2017	2	34.14	1572.48	2757.68	503.97	44.36	287.09	79.72	539.63	76.07	13.43	52.57	199.25	99.09	62.45	18.11	74.2	123.38	45.09	29.98	72.51	57.5	12.47	185.37	33.19	55.44	55.75	173.82	44.7	67.1	19.31
Ciref	H097	2017	3	34.79	1585.04	2988.47	557.65	49.06	317.77	101.21	418.07	75.15	11.17	47.75	125.92	91.59	51.49	17.63	58.94	81.96	60.73	22.04	73.22	48.39	15.38	207.41	31.9	41.33	51.4	163.92	33.64	79.92	15.47
Hansabred	H097	2017	1	11.44	742.76	1479.67	485.45	69.07	313.68	64.61	181.52	78.57	5.1	10.19	67	135.27	20.1	13.81	7.54	160.9	14.22	31.92	24.17	14.18	6.52	105.46	28.4	35.78	27.86	81.49	41.61	58.84	9.82
Hansabred	H097	2017	2	15.31	981.04	1743.14	701.74	66.66	354.56	47.94	241.55	56.63	4.32	9.55	69.5	125.53	20.13	17.1	8.65	140.14	13.36	26.19	21.68	15.86	4.72	96.98	17.86	31.2	30.48	82.26	19.04	42.8	20.25
Hansabred	H097	2017	3	17.79	967.5	1836.3	646.64	51.55	283.61	41.56	278.4	72.26	5.34	8.22	81.96	159.01	25.77	17.19	9.27	105	8.83	29.38	30.88	18.71	4.61	111.75	24.96	26.08	35.01	94.67	32.51	46.6	13.81
IFAPA	H097	2017	1	30	1116.73	2438.29	502.17	50.79	370.95	74.05	401.41	53.05	7.84	34.66	138.28	84.43	25.76	13.71	30.81	166.89	24.51	21.72	34.29	35.27	9.93	151.42	28.15	49.41	41.33	158.1	43.53	52.4	22.26
IFAPA	H097	2017	2	33.4	2576.65	3665.35	955.78	129.72	632.97	138.19	902.2	283.54	24.33	61.54	318.8	139.01	37.81	30.56	37.46	437.04	80.37	32.22	37.46	34.73	16.84	351.36	59.17	79.95	53.63	272.52	56.93	128.02	31.57
IFAPA	H097	2017	3	47.21	2176.92	4983.08	762.24	85.17	711.2	156.24	1234.86	172.69	20.61	42.48	275.93	121.44	52.78	15.62	38.27	280.35	28.48	34.61	55.87	32.29	33.6	339.46	81.24	88.98	99.97	299.98	92.39	148.91	48.1
INHORT	H097	2017	1	20.98	1059.37	1907.71	652.06	54.31	313.64	69.41	418.59	62.34	7.18	26.97	121.42	88	37.55	7.89	22.65	90.96	4.4	27.1	41.84	21.16	8.31	108.94	13.69	12.4	22.84	93.98	21.82	42.28	12.64
INHORT	H097	2017	2	19.44	1153.01	2318.96	743.64	65.43	386.09	43.8	544.31	98.64	9.91	37.04	156.6	102.33	32.74	11.38	34.75	107.6	9.48	35.27	46.31	24.86	8.67	148.97	21.19	32.19	25.76	99.14	22.95	67.1	10.38
INHORT	H097	2017	3	25.1	1417.02	2865.03	944.92	77.18	470.07	32.12	524.19	88.46	9.3	20.54	145.24	194.35	26.5	9.55	27.36	131.33	7.59	24.79	34.54	28.15	5.44	123.47	27.95	21.14	31.43	118.62	25.55	52.98	16.72
UPM	H097	2017	1	10.63	742.02	1608.83	398.75	72.73	557.84	96.13	450.16	83.01	8.45	25.5	77.28	76.88	20.19	21.51	22.86	283.9	10.78	49.74	28.61	22.26	3.61	90.19	17.8	14.72	22.99	74.65	27.54	37.38	6.47
UPM	H097	2017	2	9.76	739.74	1879.31	334.05	84.45	480.95	114.56	475.19	100.08	8.42	38.73	102.99	81.37	23.98	20.32	26.34	276.3	15.52	38.82	34.36	22.57	6.7	62.66	17.19	18.4	31.36	106.57	17.34	43.17	7.28
UPM	H097	2017	3	7.53	644.76	1352.67	315.38	90.16	549.69	90.39	365.21	92.07	7	28.55	80.54	58.9	22.6	17.68	21.3	218.31	16.59	44.14	29.99	24.97	4.47	60.13	16.09	10.06	13.75	64.31	13.8	42.44	7.22
Ciref	H098	2018	1	35.65	770.68	1357.62	101.8	46.44	151.08	52	149.28	37.65	7.9	22.82	112.83	88.55	59.83	10.5	64.71	109.44	25.52	23.53	83.91	19.14	15.42	47.51	11.46	11.94	17.8	69.83	7.59	32.97	3.9
Ciref	H098	2018	2	28.14	860.64	1341.66	137.43	35.39	104.55	61.77	205.35	42.46	10.22	24.17	144.41	86.46	52.79	11.06	63.09	162.82	30.44	27.8	70.21	16.91	43.07	129	25.11	34.19	35.33	109.35	29.37	71.57	5.43
Ciref	H098	2018	3	27.82	884.53	1369.14	134.62	29.57	98.51	54.02	209.74	45.71	8.12	29.03	116.3	75.99	65.46	12.46	74	137.93	45.07	27.71	75.38	18.18	32.28	102.21	27.22	20.09	31.96	93.01	20.95	60.39	4.68
Hansabred	H098	2018	1	20.96	487.36	1726.85	283.69	64.89	397.53	76.36	76.17	23.49	9.15	18.17	107.42	29.14	42.22	27.92	39.82	323.23	24.13	44.95	62.35	34.45	6.89	129.61	31.69	29.18	34.66	116.5	30.96	59.69	14.9
Hansabred	H098	2018	2	24.06	614.33	1669.73	361.5	63.79	355.03	66.02	159.31	56.03	10.9	23.66	104.29	64.01	30.09	33.04	29.4	276	16.3	32.64	48.58	17.39	4.58	109.84	26.38	33.87	44.17	101.7	26.71	48.73	13.16
Hansabred	H098	2018	3	26.94	875.19	1640.03	461.25	94.16	344.65	66.82	68.93	24.74	6.38	13.56	90.02	35.77	21.41	20.5	23.08	182.85	12.54	29.73	30.79	22.53	3.26	69.69	21.05	22.63	28.45	82.25	21.47	45.61	10.91
IFAPA	H098	2018	1	49.18	886.1	1765.84	291.37	96.92	330.31	61.81	145.45	26.47	6.47	14.94	129.41	92.12	34.75	16.76	38.38	183.77	38.73	32.75	43.45	7.5	22.87	79.55	18.04	21.36	32.86	93.36	24.3	52.97	6.02
IFAPA	H098	2018	2	44.01	1026.9	2143.33	325.01	78.17	342.65	81.25	236.47	59.24	12.84	22.09	149.54	103.71	63.29	23.86	72.34	315.59	46.51	65.84	93.1	14.21	41.76	118.63	33.4	37.23	40.98	135.74	30.24	80.15	10.34
IFAPA	H098	2018	3	32.14	754.83	1752.96	274.67	82.92	311.98	94.3	195.26	53.93	9.3	27.93	155.03	70.67	56.59	23.56	74.27	251.36	50.74	65.59	90.75	12.94	31.82	114.29	27.6	23.77	38.04	118.28	28.02	62.4	8.78
INHORT	H098	2018	1	25.32	621.81	1538.03	269.24	71.31	342.33	56.75	145.02	38.67	9.5	23.48	154.14	72.91	34.11	28.27	25.6	279.11	14.8	34.51	35.75	28.52	21.69	77.44	18.52	31.14	38.02	107.3	24.94	68.8	7.89
INHORT	H098	2018	2	23.44	608.31	1435.85	343.64	79.91	305.1	74.49	147.82	37.28	11.24	11.2	100.77	76.69	34.61	28.55	50.2	273.35	15.62	34.94	46.18	29.08	8.66	71.02	19.81	22.09	39.81	96.93	24.11	48.15	7.04
INHORT	H098	2018	3	24.85	718.59	1790.96	403.48	53.85	320.63	68.12	297.7	60.84	16	28.53	120.73	102.94	29.34	28.96	50.17	278.21	11.33	37.09	36.11	32.62	11.02	60.19	20.69	15.5	27.66	89.26	16.98	65.3	3.84
UPM	H098	2018	1	26.44	905.47	2422.92	377.66	103	543.45	86.69	149.43	34.62	10.39	29.9	102.37	45.1	49.81	48.25	56.54	402.71	24.47	60.85	51.64	29.91	12.83	137.02	39.94	42.69	43.84	121.79	39.5	56.9	16.9
UPM	H098	2018	2	7.78	518.61	1487.53	208.18	65.4	286.66	107.68	123.69	31.37	9.68	28.73	100.31	33.52	47.57	38.7	64.31	326.1	23.57	50.03	59.69	21.76	12.1	115.11	27.12	24.65	29.77	115.71	29.47	62.3	10.17
UPM	H098	2018	3	19.93	608.05	1604.28	237.77	74.19	326.58	77.08	120.78	28.73	8.08	27.33	87.72	35.3	29.73	32.96	57.99	342.91	23.92	39.24	48.71	22.38	10.82	110.91	29.87	28.58	32.78	109.52	26.5	54.64	10.21
Ciref	H098	2017	1	46.37	878.31	1969.36	269.73	59.11	227.99	60.49	114.95	42.26	6.41	10.58	79.14	103.28	41.58	8.1	59.41	150.36	33.77	26.84	56.05	21.01	19.3	59.75	18.91	12.29	33.11	96.42	21.1	45.36	11.23
Ciref	H098	2017	2	49.87	1248.35	2291.06	276.97	70.09	272.68	62.55	159.71	44.37	7.93	6.74	77.86	127.15	56.98	16.44	87.87	248.66	45.98	38.59	67	24.91	29.26	104.81	25.53	23.5	33.76	122.29	29.5	44.16	13.4
Ciref	H098	2017	3	51.28	1017.54	2283.02	307.42	73.71	279.93	63.51	118.45	48.2	6.69	10.24	88.4	107.61	62.69	14.11	90.59	209.3	60.09	39.68	77.25	23.61	20.08	68.56	22.7	17.91	25.36	85.69	17.95	49.72	6.98
Hansabred	H098	2017	1	14.52	580.4	1307.89	272.42	71.79	332.07	48.11	68.68	42.49	4.31	6.97	59.96	80.84	24.42	19.68	24.93	234.65	13.41	32.03	28.27	16.87	11.88	111.37	30.05	16.58	52.81	93.75	25.71	49.86	17.38
Hansabred	H098	2017	2	16.96	744.33	1513.05	352.89	97.29	395.67	66.85	103.79	47.81	5.96	8.07	72.39	126.05	25.29	25.76	21.82	220.11	33.64	36.28	30.41	21.68	10.53	87.4	28.3	16.4	43.39	73.83	19.89	53.88	17.8
Hansabred	H098	2017	3	20.8	696.1	1537.6	385.62	75.28	375.04	49.9	139.65	45.22	5.18	7.62	67.04	81.8	25.89	29.55	30.21	248.92	28.49	37.3	27.18	24.57	12.64	95.19	33.76	21.35	39.17	114.54	24.08	35.26	18.78
IFAPA	H098	2017	1	51.06	1180.49	2777.66	485.11	64.65	352.57	45	208.59	49.07	7.56	16.78	102.46	140.34	41.02	12.8	45.69	133.78	26.86	23.7	52.43	21.19	11.23	93.66	24.22	35.19	38.93	104.67	24.69	49.86	24.55
IFAPA	H098	2017	2	49.19	1160.27	2354.29	442.52	87.46	371.65	69.51	295.7	67.61	8.65	22.89	136.22	119.02	48.36	12.98	81.19	191.64	43.14	46.93	65.92	32.66	12.48	111.2	38.01	27.44	65.41	159.66	29.65	58.5	32.05
IFAPA	H098	2017	3	66.2	1044.89	2436.87	408.22	46.47	320.5	49.06	194.01	29.17	6.79	10.74	94.01	106.75	32.63	17.08	39.77	155.55	20.51	24.86	34.9	22.33	16.55	90.33	40.76	45.43	47.41	114.76	19.43	46.42	42.39
INHORT	H098	2017	1	33.31	886.78	1963.1	450.13	96.89	440.52	42.34	145.63	67.4	6.22	18.98	80.87	96.87	27.29	15.44	26.06	212.08	10.73	34.2	35.96	22.97	9.8	116.12	33.62	15.38	27.74	95.69	24.8	45.67	13.76
INHORT	H098	2017	2	30.71	825.14	1973.23	434.69	88.39	424.14	68.77	188.47	71.88	8.2	15.47	111.1	110.15	40.43	18.59	34.76	265.64	13.89	56.77	48.31	22.1	12.02	113.58	43.66	22.84	45.18	148.73	23.67	52.53	18.6
INHORT	H098	2017	3	27.72	724.94	1588.89	372.15	73.41	345.97	73.32	192.74	69.04	7.16	13.6	104.73	88.48	26.16	14.17	35.03	225.6	13.09	47.49	39.85	21.45	12.65	105.25	39.54	32.42	26.66	97.34	22.65	43.51	17
UPM	H098	2017	1	12.62	407.18	1460.99	235.24	74.94	395.96	101.72	179.26	70.48	5.76	22.69	83.41	56.41	22.85	24.25	35.19	274.34	24.52	47.22	22.3	24.23	4.89	61.75	20.3	15.21	36.14	135.42	28.22	52.75	13.81
UPM	H098	2017	2	11.59	372.8	1171.52	181.23	58.79	287.67	93.41	155.19	71.79	6.54	22.56	61.13	41.23	21.98	35.54	39.19	301.4	29.22	57.24	29.84	28.77	6.17	82.03	18.47	16.84	31.62	115.43	23.65	42.13	12.53
UPM	H098	2017	3	13.26	413.61	1332.63	176.15	77.69	341.53	99.75	156.8	65.36	6.86	20.74	59.66	48.59	19.67	23.94	35.09	281.73	23.2	42.86	27.65	19.16	5.95	59.16	16	12.03	21.93	101.69	19.04	36.89	13.26
Ciref	H099	2018	1	51.37	1846.22	4276.12	784.12	42.47	166.21	107.75	539.31	108.01	12.47	39.49	189.1	259.59	49.1	25.67	33.81	254.9	28.98	141.06	70.45	29.52	30.76	167.42	62.06	43.19	53.6	204.82	43.84	79.46	5.02
Ciref	H099	2018	2	30.33	1102.99	2127.35	455.33	11.81	97.17	36.65	235.04	66	6.33	26.61	75.26	80.16	28.11	14.75	15.86	32	19.75	17.17	25.86	16.08	16.34	82.49	22.58	14.12	27.94	77.22	15.61	37.91	7.25
Ciref	H099	2018	3	40.87	1080.34	2037.63	338.34	17.35	87.27	36.88	279.51	60.73	6.64	20.48	104.21	93.87	15.29	12.19	14.32	63.16	24.88	51.96	11.14	8.05	12.56	89.26	20.27	19.22	23.46	73.35	21.32	43.77	2.86
Hansabred	H099	2018	1	23.25	924.34	2426.4	719.15	57.6	302.7	63.78	182.82	74.86	2.89	18.14	84.81	86.2	17.19	12.19	55.83	127.75	20.59	45.98	33.66	17.95	5.29	83.05	23.58	20.59	30.1	94.47	20.17	34.13	10.5
Hansabred	H099	2018	2	13.41	677.82	2072.5	650.21	37.19	244.42	68.45	222.92	111.91	7.13	33.34	89.78	59.45	15.24	17.73	25.71	172.58	14.34	40.88	38.91	22.12	5.77	113.37	36.21	18.48	32.44	113.28	24.02	33.73	11.42
Hansabred	H099	2018	3	15.89	784.67	1611.28	540.45	56.94	243.34	78.24	193.33	58.04	4.55	27.62	98.05	49.06	16.05	10.29	14.34	101.9	18.11	40.04	22.96	14.21	4.96	89.68	22.49	24.47	36.16	94.47	20.15	40.22	7.61
IFAPA	H099	2018	1	20.94	1184.13	2179.55	568.8	58.13	249.09	74.83	272.41	75.82	9.06	43.73	89.27	94.09	16.24	10.66	7.61	199.23	61.39	53.63	15.49	16.77	25.68	57.23	14.4	16.75	29.35	110.34	18.92	41.07	7.4
IFAPA	H099	2018	2	16.43	463.58	1464.05	382.08	15.4	112.87	39.29	270.4	90.14	7.75	15.83	118.31	64.48	23.16	12.69	32.82	138.26	44.89	53.37	41.77	11.96	26.05	85.94	21.95	17.36	30.5	110.92	9.87	45.86	3.33
IFAPA	H099	2018	3	22.91	649.79	1388.85	362.45	21.1	112.21	30.13	197.35	61.41	5	6.79	66.17	101.32	14.97	5.51	29.31	91.47	38.77	37.19	24.58	11.43	16.02	43.19	12.98	9.21	16.3	53.9	9.61	40.04	1.54
INHORT	H099	2018	1	24.86	944.63	2119.42	699.96	67.38	349.26	60.62	225.65	99.19	6.87	39.73	106.87	71.42	15.28	9.34	18.43	195.78	5.04	49.03	18.56	11.76	19.51	57.5	17.07	13.61	22.9	70.72	12.12	45.5	5.84
INHORT	H099	2018	2	16.97	747.83	1691.98	463.22	52.09	262.88	112.66	293.56	141.47	8.54	43.23	97.34	39.2	20.71	13.92	27.07	331.07	26.79	81.54	37.07	28.14	19.67	119.99	40.95	29.86	46.39	131.57	29.62	58.44	11.18
INHORT	H099	2018	3	14.46	803.87	1658.92	618.48	63.18	262.89	92.65	285.72	159.71	9.84	25.25	118.52	88.12	44.02	19.94	35.78	353.16	21.46	69.17	35.76	28.41	25.96	114.36	23.89	16.58	42.1	116.12	24.83	44.16	7.87
UPM	H099	2018	1	24.82	1020.14	2309.33	569.17	67.55	311.82	78.36	221.98	79.21	6.86	43.61	97.55	43.83	25.74	22.75	37.6	287.71	42.37	55.13	39.87	16.24	15.35	87.77	16.5	13.95	18.11	65.21	13.24	32.51	4.95
UPM	H099	2018	2	39.26	1129.89	2185.17	637.79	79.08	297.24	73.42	187.95	56.22	4.07	27.3	79.57	47.81	23.56	22.49	41.4	221.98	28.95	45.22	36.94	17.71	19.62	84.91	18.2	16.97	19.98	62.08	17.62	35.84	5.32
UPM	H099	2018	3	19.22	665.35	1951.91	406.36	30.9	217.69	52.34	188.31	58.33	15.37	18.08	95.76	36.95	16.8	12.96	38.24	128.71	28.43	44.23	30.73	15.67	9.18	48.46	18.11	8.88	19.88	51.58	11.1	38.74	2.47
Ciref	H110	2018	1	43.42	1035.11	2307.81	428.2	15.69	113.76	50.02	443.46	71.97	7.23	44.11	118.86	99.88	35.05	6.82	23.52	44.88	46.11	34.25	50.84	8.19	14.99	107.87	18.8	21.02	26.76	98.05	28.76	33.2	3.73
Ciref	H110	2018	2	17.97	691.32	1906.07	300.47	15.88	93.43	62.25	492.39	106.73	9.93	26.5	123.82	136.04	22.85	7.65	30.21	69.2	40.98	40.03	41.59	13.45	15.44	57.13	17.12	9.94	15.28	74.84	13.85	24.41	2.03
Ciref	H110	2018	3	35	1018.38	2685.26	527.38	19.19	132.96	51.61	485.49	113.76	10.58	30.07	121.26	132.62	32.41	8.41	39.47	72.33	60.86	39.83	52.37	13.41	21.86	104.01	32.57	17.8	35.85	116.34	38.11	45.71	6.85
Hansabred	H110	2018	1	25.32	784	2142.11	860.72	67.52	417.03	50.15	197.89	49.59	6.67	11.83	51.73	51.72	19.51	15.7	18.26	139.72	24.12	40.73	29.86	31.28	4.47	73.54	3.49	24.77	35.92	96.24	20.99	36.96	8.5
Hansabred	H110	2018	2	18.11	1020.96	1978.95	817.83	75.17	356.27	54.61	316.42	72.5	7.23	21.77	77.63	101.11	22.23	14.01	21.88	126.74	30.05	52.53	35.54	24.58	5.77	69.08	4.96	21.36	37.57	106.36	19.71	38.65	6.48
Hansabred	H110	2018	3	22.43	713.92	2193.24	678.17	49.44	385.21	37.79	171.15	43.79	5.03	12.87	42.02	38.05	16.62	13.48	12.58	115.7	18.73	34.55	22.78	24.91	2.95	66.48	5.79	16.48	22.28	73.68	15.38	19.76	6.8
IFAPA	H110	2018	1	14.52	531.52	1521.86	295.84	36.44	147.91	51.75	383.66	94.88	8.99	46.28	106.02	34.66	18.68	12.21	29.51	255.28	61.01	78.42	41.39	9.34	21.43	64.35	14.89	20.63	26.59	89.57	8	36.75	6.13
IFAPA	H110	2018	2	19.59	662.33	1713.92	408.49	26.62	129.05	70.16	571.67	114.55	11.85	43.03	151.53	45.8	32.22	6.47	31.97	202.66	62.83	61.76	62.42	7.87	12.9	79.26	20.68	23.04	41.9	113.14	22.44	24.57	5.88
IFAPA	H110	2018	3	11.24	560.35	1479.76	353.98	29.58	150.43	48.23	321.05	73.58	7.52	25.3	95.52	45.44	19.58	7.88	28.01	189.83	57.28	70.86	40.03	7.81	15.25	80.46	15.38	19.17	18.19	83.13	20.85	28.1	3.19
INHORT	H110	2018	1	6.08	752.51	1804.63	486.56	62.34	285.04	55.64	452.33	94.81	6.89	14.4	89.92	120.5	23.25	9.96	18.19	191.97	22.5	65.36	25.19	9.92	21.37	52.88	14.09	5.88	18.21	73.48	8.34	60.76	1.47
INHORT	H110	2018	2	16.22	796.24	2150.2	780.57	92.02	478.75	78.23	459.24	108.86	11.32	26.84	146.45	88.28	22.79	23.2	29.47	318.07	15.62	93.25	39.31	24.11	19.03	95.15	25.17	23.31	30.03	100.37	28.72	53.82	5.52
INHORT	H110	2018	3	41.12	832.58	2328.82	983.15	87.15	544.14	59.4	386.04	91.26	8.19	17.41	101.26	91.83	27.87	23.45	19.18	256.32	15	72.67	28.56	23.92	14.28	50.57	14.96	12.99	22.39	81.57	13.07	30	6.04
UPM	H110	2018	1	27.41	905.43	2036.47	607.2	66.51	387.61	48.47	458.77	76.01	7.56	15.52	77.52	42.29	8.45	9.56	23.54	154.33	29.33	38.98	17.41	6.24	8.39	50.73	22.08	13.62	24.23	61.94	14.37	37.78	4.75
UPM	H110	2018	2	22.93	1141	2018.37	674.74	106.7	432.1	57.8	465.84	89.56	8.92	38.78	95.64	29.85	15.78	9.83	30.8	224.43	39.67	59.16	22.29	11.25	12.38	77.06	29.44	21.69	32.31	71.35	16.75	43.07	6.5
UPM	H110	2018	3	17.97	1001.85	2628.82	548.66	94.93	447.02	73.27	400.53	75.12	7.92	24.53	83.46	33.85	24.91	18.28	32.6	267.33	37.2	65.02	21.01	17.54	12.3	81.25	24.44	21.21	26.82	78.32	22.62	36.98	9.3
Ciref	H110	2017	1	41.32	1368.61	3677.97	921.1	46.2	425.4	83.5	410.67	139.2	12.04	21.2	115.67	195.85	40.15	12.08	52.68	176.3	79.37	54.61	55.95	30.45	23.95	162.67	32.3	18.89	47.33	184.17	23.48	53.53	16.74
Ciref	H110	2017	2	40.88	1045.67	2861.84	671.3	33.44	362.01	76.84	266.21	112.16	9.03	21.21	80.6	136.68	29.8	10.26	37.31	117.15	60.46	40.24	42.6	24.47	21.97	110.01	24.42	20.14	44.96	127.9	16.28	47.29	11.48
Ciref	H110	2017	3	38.2	1008.38	2773.87	663.15	36.39	334.21	66.54	275.97	91.68	10.13	23.06	74.09	116.4	32.97	8.49	40.87	108.89	91.07	38.78	39.51	24.5	18.42	105.76	25.3	9.1	40.02	126.84	17.74	49.23	20.94
Hansabred	H110	2017	1	13.93	772.17	1817.22	688.07	70.85	438.15	48.57	263.46	84.16	6.3	9.89	77.41	106.96	20.35	16.84	23.85	216.42	22.18	61.05	24.41	21.28	8.2	89.6	28.6	24.7	44.95	76.55	19.47	40.9	24.79
Hansabred	H110	2017	2	17.2	738.59	2012.67	631.64	73.17	467.12	70.44	284.15	68.21	6.65	12.93	64.89	100.53	18.61	17.87	22.53	215.62	15.81	58.94	17.62	21.33	6.87	91.93	27.13	16.48	26.19	77.44	22.66	39.48	27
Hansabred	H110	2017	3	13.75	705.84	1745.59	599.78	58.47	417.2	51.37	241.02	84.82	6.87	11.16	55.11	95.11	23.1	21.45	19.54	216.75	20.11	69.15	21.67	25.09	12.31	95.63	32.01	21.39	26.73	80.58	20.29	47.98	23.99
IFAPA	H110	2017	1	44.25	1003.99	2939.29	764.23	49.4	364.82	45.53	464.03	76.96	9.49	24.13	112.74	99.82	22.95	13.22	27.67	222.54	86.2	43.08	32.88	19.98	13.83	82.88	16.74	29.38	37.8	110.31	14.83	24.23	13.62
IFAPA	H110	2017	2	35.39	862.97	2293.39	651.04	29.81	249.32	56.76	390.75	70.35	5.19	28.59	91.49	78.16	25.98	5.11	23.49	151.5	55.94	30.93	34.67	21.11	14.1	58.26	16.13	24.76	35.27	102.02	17.18	29.99	15.04
IFAPA	H110	2017	3	36.18	845.92	2845.74	807.78	33.28	312.9	42.73	470.13	58.15	4.53	30.15	69.86	106.15	18.58	27.84	9.79	141.17	47.39	51.87	30.68	17.92	10.39	89.59	15.9	15.66	18.57	64.62	14.34	26.03	10.31
INHORT	H110	2017	1	31.59	915.94	2302.3	857.43	52.4	370.99	59.59	285.92	105.23	9.78	24.84	129.53	85.95	16.05	11.47	22.37	218.34	31.62	56.87	25.7	19.07	13.7	116.08	44.38	35.39	40.32	121.56	29.5	42.82	18.66
INHORT	H110	2017	2	27.68	864.27	2155.78	794	53.44	356.36	61.32	227.86	81.6	6.83	23.34	103.05	55.92	16.96	7.46	18.16	167.22	17.84	56.93	21.89	13.93	10.27	92.53	25.03	16.76	22.91	93.29	16.23	35.02	9.95
INHORT	H110	2017	3	31	861.48	2175.62	818.5	48.97	337.65	58.68	426.93	145.58	12.46	38.07	157.86	91.33	29.74	14	24.6	258.72	16.81	79.3	32.61	21.31	15.56	115.16	49.39	33.29	35.18	126.25	25.11	60.22	25.82
UPM	H110	2017	1	15.1	631.2	2679.75	492.39	30.18	363.54	60.69	705.27	209.9	14.13	29.75	112.33	172.72	19.31	26.33	42.68	337.43	34.28	90.36	31.17	26.48	11.17	96.53	18.37	27.19	23.6	103.84	17.79	59.01	5.67
UPM	H110	2017	2	14.08	565.62	2070.9	396.51	31.47	300.17	32.82	563.79	175.96	15.22	28.99	105.46	127.76	25.73	24.69	28.38	348.48	16.8	86.43	33.16	19.51	8.27	58.17	18.43	11.56	33.31	133.13	6.77	37.86	8.46
UPM	H110	2017	3	19.53	514.05	2046.47	362.99	30.33	299.54	56.64	535.68	168.6	12.54	21.38	71.1	116.21	13.83	24.95	31.81	290	24.1	66.71	26.23	22.32	5.02	51.37	11.34	14.92	17.5	113.67	10.66	38.47	14.8
Ciref	H111	2018	1	20.07	917.17	1397.84	346.04	21.71	151.85	40.66	152.68	39.93	7.14	35.62	171.83	142.51	24.53	14.97	21.04	48.81	27.93	32.09	39.89	12.89	46.8	89.92	21.91	22.93	52.91	139.83	23.28	70.94	3.9
Ciref	H111	2018	2	21.53	845.45	1487.78	206.67	12.16	67.34	33.33	164.49	17.15	5.33	18.18	116.48	96.8	26.57	5.04	5.63	32.1	33.02	25.37	31.29	7.57	32.3	189.65	15.64	29.49	31.13	111.26	46.86	76.08	4.9
Ciref	H111	2018	3	26.19	544.21	1541.91	174.29	7.47	43.86	63.9	169.77	19.36	7.24	21.47	366.35	129.3	22.77	10.05	15.38	32.28	58.38	16.09	25.9	7.57	32.99	189.49	22.01	23.3	47.2	143.6	27.12	85.55	4.69
Hansabred	H111	2018	1	34.97	1022.68	2391.93	652.78	38.14	230.64	47.85	302.99	41.82	10.54	17.85	165.42	167.6	20.58	15.83	18.29	160.94	10.33	27.69	30.74	13.57	5.48	90.19	28.89	26.04	38.06	124.68	31.89	59.49	4.93
Hansabred	H111	2018	2	15.18	556.75	1834	398.94	34.67	198.05	46.38	148.62	29.31	7.42	22.15	114.59	131.5	14.78	19.99	19.89	124.16	24.12	26	36.91	22.54	6.95	96.67	26.11	17.97	24.15	86.27	23.33	54.55	4.96
Hansabred	H111	2018	3	24.77	799.04	2111.23	629.96	36.96	233.85	52.38	220.94	43.18	9.11	25.76	110.55	117.77	17.63	12.21	17.02	95.75	15.07	20.92	23.25	14.99	8.66	68.95	22.26	17.9	31.56	85.77	18.46	39.29	6.78
IFAPA	H111	2018	1	20.65	377.34	1712.44	446.9	24.94	208.97	60.1	160.26	50.15	7.92	45.12	137.1	100.01	15.33	16.87	36.9	153.19	50.01	43.78	18.47	13.14	22.7	119.89	21.83	27.97	38.04	122.87	25.79	58.1	8.63
IFAPA	H111	2018	2	21.1	464.11	1819.01	474.71	25.55	230.82	29.61	144.07	25.75	5.98	39.49	103.05	67.62	19.35	12.94	5.31	160.91	35.67	23.19	20.68	9.78	18.31	80.01	16.48	11.21	10.76	58.48	29.95	63.09	3.46
IFAPA	H111	2018	3	29.24	736.12	2053.42	535.89	71.87	355.93	52.72	136.33	15.5	7.45	33.88	98.69	94.21	15.63	7.84	18.8	159.2	39.5	40.62	18.09	14.88	12.33	80.48	20.42	30.14	36.96	95.14	27.58	39.21	6.57
INHORT	H111	2018	1	11.32	442.98	1432.08	467.7	48.73	261.94	75.83	105.39	49.66	7	19.58	133.1	101.51	23.97	12.44	21.05	337.63	14.65	37.31	25.89	25.26	19.48	161.41	42.81	31.22	47.02	133.71	41.05	68.17	14.43
INHORT	H111	2018	2	21.72	733.13	1804.38	584.48	64.55	299.3	91.86	390.18	80.99	3.28	48.65	133.77	113.11	30.57	38.72	21.67	278.92	15.92	42.44	36.54	40.33	12.08	104.44	40.89	26.05	46.36	115.57	28.47	49.89	7.69
INHORT	H111	2018	3	22.29	836.01	1816.82	611.95	73.08	298.93	50.64	137.02	31.3	3.92	36.91	127.98	104.85	23.45	13.83	22.45	122.39	10.88	33.01	39.8	18.48	24.14	103.44	38.95	25.57	24.29	80.82	20.33	41.69	8.21
UPM	H111	2018	1	23.51	743.92	1896.99	433.02	85.67	398.08	89.34	176.86	32.25	6.19	27.99	97.03	80.86	25.67	18.26	28.32	233.89	22.28	54.31	33.03	33.03	15.7	158.05	40.05	33.79	43.95	134.42	36.34	66.89	11.21
UPM	H111	2018	2	10.99	265.54	2215.07	227.63	10.07	213.48	24.98	97.7	20.6	3.91	3.97	183.49	70.72	9.82	10.05	13.56	78.39	18.74	19.06	10.02	9.56	8.11	33.8	7.81	7.14	8.57	30.34	8.21	45.3	1.28
UPM	H111	2018	3	16.02	693.56	1666.64	341.83	76.9	373.87	122.06	165.05	29.39	10.06	44.44	120.68	60.48	25.7	26.45	33.23	285.09	24.32	59.49	33.23	33.11	19.94	136.39	49.61	33.42	54.44	124.45	37.06	66.54	11.12
Ciref	H112	2018	1	8	22.98	1422.49	126.57	0.66	106.25	55.42	430.46	75.06	7.97	36.08	72.37	53.77	38.7	10.32	21.22	119.13	24.03	23.35	30.27	16	4.18	56.16	7.74	4.61	8.83	39.86	8.61	25.66	1.06
Ciref	H112	2018	2	18.72	59.69	2416.13	208.98	0.93	219.19	74.18	512.86	91.64	12.71	51.29	131.41	114.47	68.19	17.09	40.79	176.97	37.45	34.27	44.72	22.37	9.89	80.19	21.49	16.7	22.43	84.93	17.33	46.94	4.23
Ciref	H112	2018	3	7.13	32.77	1432.81	183.4	0.94	114.1	42.89	416.97	74.15	5.79	30.78	87.26	124.26	54.26	7.72	27.3	62.48	25.53	20.56	29.49	15.41	12.57	79.96	15.93	14.87	18.28	65.28	17.53	49.59	2.47
Hansabred	H112	2018	1	15.39	49.4	1703.67	357.38	2.93	222.41	56.33	237.21	104.48	7.55	24.78	69.22	88.49	12.19	9.73	10.41	97.3	7.03	18.7	16.03	10.46	4.49	50.61	13.32	9.8	13.51	48.97	12.73	29.44	4.26
Hansabred	H112	2018	2	22.12	39.1	2458.59	511.01	2.68	379.62	108.77	386.6	140.33	10.11	33.31	116.24	114.99	16.63	16.53	21.94	212.22	16.65	49.78	27.36	18.03	7.03	114.99	24.62	19.42	29.51	100.44	20.43	68.09	2.92
Hansabred	H112	2018	3	11.79	28.15	1640.92	346.64	1.53	225.17	59.49	274.42	131.72	8.41	29.21	97.33	69.07	5.34	14.16	14.08	155.42	14.32	34.78	17.78	10.16	2.05	77.39	10.65	13.5	24.85	62.55	12.28	39.97	3.97
IFAPA	H112	2018	1	9.75	27.82	1394.78	174.02	1.48	164.22	71.2	330.8	104.05	8.68	39.21	97.93	36.31	10.03	14.18	24.92	215.54	37.16	40.77	29.58	17.59	7.74	80.04	15.66	15.83	26.45	95.22	23.38	34.53	4.37
IFAPA	H112	2018	2	12.47	37.77	1340.68	153.81	1.44	138.19	72.17	375.28	74.14	7.64	46.47	196.18	30.84	9.3	8.05	27.32	192.26	54.51	47.42	34.69	6.31	11.76	92.04	12.59	15.57	17.07	84.07	17.14	47.26	2.82
IFAPA	H112	2018	3	5.63	40.85	1179.99	120.04	0.94	102.84	74.72	293.09	87.18	7.55	39.69	84.25	52.35	11.35	6.77	29.48	187.96	54.09	43.93	46.66	16.85	9.91	81.83	11.04	18.61	16.92	73.78	17.24	40.43	2.97
INHORT	H112	2018	1	6.1	20.03	1564.03	258.36	3.37	299.4	96.55	404.23	116.65	8.91	31.05	103.97	39.04	28.73	24.92	21.95	260.4	18.87	63.72	23.19	22.09	5.85	58.66	5.36	13.95	13.72	68.87	15.61	36.63	1.96
INHORT	H112	2018	2	3.35	27.26	1462.18	222.32	1.63	271.72	79.94	306.67	137.84	6.09	31.57	101.98	47.94	20.5	15.43	23.81	216.96	13.67	46.61	20.84	14.13	4.27	58.7	9.59	10.28	11.7	63.86	16.22	52.23	2.61
INHORT	H112	2018	3	7.19	40.41	1496.2	179.27	1.46	236.63	71.78	408.05	90.44	7.61	41.21	99.47	86.09	33.93	16.8	14.39	220.01	4.91	50.23	19.97	28.94	9.05	64.59	11.11	11.91	18.62	72.39	17.43	33.58	3.59
UPM	H112	2018	1	9.74	16.84	1284.4	139.61	1.55	207.1	101.81	293.01	96.95	7.76	45.28	112.71	39.61	17.6	12.35	24.7	248.72	45.67	56.36	21.71	18.08	13.85	86.8	22.15	16.14	24.31	68.04	28.52	44.16	3.71
UPM	H112	2018	2	9.78	27.12	1943.16	282.31	3.86	420.45	120.99	370.93	131.31	9.02	55.8	130.47	52.45	18.33	24.7	38.72	335.74	53.75	71.47	29.53	28.31	11.65	95.76	17.79	12.85	19.53	76.37	22.04	47.65	4.36
UPM	H112	2018	3	10.52	6.66	1323.4	144.04	1.59	172.7	76.12	338.56	111.22	6.03	37.16	98.13	41.27	7.65	16.37	26.43	232	37.82	65.84	21.75	9.61	5.81	78.24	9.86	8.84	10.82	51.26	9.86	43.04	4.08
Ciref	H113	2018	1	22.75	45.12	1289.14	175.48	2.21	108.92	45.54	624.58	117.14	9.45	16.75	97.51	123.55	26.3	16.66	37.78	53.81	28.6	32.28	42.72	14.84	13.27	85.76	31.33	15.63	26.41	84.23	21.96	65	4
Ciref	H113	2018	2	14.11	97	1334.42	133.74	1.65	93.21	35.53	507.02	145.27	12.2	25.49	126.75	137.3	24.02	11.82	32.59	33.09	41.23	33.54	46.59	12.77	14.59	117.54	24.32	21.44	28.01	115.91	31.76	71.67	4.2
Ciref	H113	2018	3	26.16	69.09	1212.1	130.68	2.53	88.56	44.79	553.34	132.96	10.94	19.81	87.77	95.26	35.8	14.47	25.28	65	44.89	28.66	30.1	9.88	9.68	63.26	10.4	9.54	15.31	54.73	11.22	41.22	2.05
Hansabred	H113	2018	1	60.08	425.37	2585.97	547.75	8.18	265.94	60.8	741.02	154.39	18.6	33.93	145.36	141.83	41.1	27.64	31.22	121.92	23.4	48.74	84.31	34.44	4.18	134.88	35.99	23.75	32.74	140.23	34.69	61.62	8.42
Hansabred	H113	2018	2	20.57	148.3	1703.39	301.9	4.67	204.05	52.01	536.13	119.41	12.63	21.38	100.46	85.47	29.35	35.09	33.62	191.42	33.1	44.77	77.33	33.25	12.19	106.66	5.98	20.36	33.33	135.23	30.01	62.4	6.82
Hansabred	H113	2018	3	27.54	147.67	1964.25	369.46	5.69	261.77	39.41	386.23	92.33	9.09	17.78	92.37	85.03	25.12	20.43	20.93	118.46	18.05	32.68	53.2	24.3	15.65	97.2	18.84	21.39	34.93	98.06	28.69	46.82	8.73
IFAPA	H113	2018	1	31.4	196.26	1873.54	242.9	9.3	218.09	58.97	499.03	98.58	8.77	39.18	119.35	83.82	20.62	26.57	26.94	186.36	66.73	52.26	58.21	14.42	8.41	76.88	19.28	19.41	24.04	97.01	23.5	31.93	4.58
IFAPA	H113	2018	2	25.49	101.05	1825.12	166.59	3.96	115.56	17.45	589.25	100.34	9.96	17.67	176.92	81.88	26.12	7.4	29.37	111.71	65.54	41.27	59.79	6.4	6.83	47.13	8.75	8.15	15.26	47.58	11.12	37.66	2.4
IFAPA	H113	2018	3	32.92	182.03	1903.81	237.35	6.06	180.14	46.2	507.18	83.84	7.71	33	133.54	127.55	21.47	19.35	23.37	155.09	47.88	36.6	46.62	12.46	8.8	79.74	20.66	23.64	30.63	97.86	20.72	41.23	5.11
INHORT	H113	2018	1	19.64	61.48	1628.42	240.85	6.89	285.91	73.2	617.48	130.09	10.17	37.36	163.29	119.43	20.78	29.43	27.15	250.6	27.01	63.01	27	29.48	11.99	113.48	11.7	20.47	20.77	85.45	23.3	68.2	4.82
INHORT	H113	2018	2	7.08	67.87	1292.88	210.96	6.91	212.16	57.97	706.99	122.99	16.66	20.95	142.7	111.23	23.28	15.16	19.54	213.86	10.38	55.76	23.26	11.77	8.93	61.86	17.95	10.58	21.47	79.89	15.2	54.09	1.86
INHORT	H113	2018	3	15.42	86.79	1777.76	386.28	9.02	284.75	59.85	855.83	206.42	15.42	19.41	159.77	129.07	27.83	28.82	32.94	271.55	38.01	47.92	32.58	33.78	14.07	80.52	17.47	14.04	23.95	89.7	15.49	59.54	5.39
UPM	H113	2018	1	40.6	376.98	2165.72	379.23	8.96	247.27	75.23	736.46	162.31	29.59	32.15	115.52	72.47	31.89	32.99	49.96	206.28	29.68	58.25	68.6	27.12	8.2	102.88	23.1	26.55	25.35	85.54	23.41	38.03	7.77
UPM	H113	2018	2	25.29	277.63	1874.43	351.72	6.46	245.71	76.19	615.44	140.7	20.15	39.37	105.57	57.43	31.02	31.89	41.7	176.13	24.77	60.8	61.31	24.05	5.47	87.3	20.41	21.26	22.4	73.39	18.4	29.74	8.91
UPM	H113	2018	3	55.71	287.79	1907.23	409.72	9.62	230.55	64.55	768.56	146.08	19.37	26.33	117.97	55.08	21.25	17.6	44.78	156.49	25.3	48.9	47	10.35	4.41	80.06	15.43	15.28	16.93	64.73	14.65	34.86	4.65
Ciref	H113	2017	1	26.59	81.04	1656.28	224.93	2.37	218.14	36	390.41	110.03	8.41	16.64	72.92	162.68	18.84	11.46	24.42	91.02	63.19	40.88	33.46	16.51	8.05	111.5	28.33	20.71	35.26	103.26	25.39	51.69	9.63
Ciref	H113	2017	2	33.53	121.97	1977.65	230.85	3.14	239.49	46.47	346	81.62	7.55	14.77	67.4	198.06	12.81	9.31	19.73	75.08	53.12	32.08	25.09	14.25	8.44	78.69	16.27	23.78	24.97	89.12	15.96	50.77	13.91
Ciref	H113	2017	3	45.09	124.89	2166.12	285.82	3.13	251.37	67.59	411.76	128.45	10.62	25.79	76.56	200.91	18.06	13.06	35.02	98.06	52.24	48.72	34.59	21.41	8.64	120.18	27.59	17.23	32.84	141.97	29.38	48.75	14.1
Hansabred	H113	2017	1	38.12	193.5	2270.25	371.51	4.66	334.86	73.63	713.11	161.29	11.93	37.15	100.69	235.29	8.27	21.27	21.78	174.13	20.85	57.64	19.35	20.92	7.48	125.23	21.17	21.46	15.56	98.09	32.41	49.21	16.15
Hansabred	H113	2017	2	21.76	138.49	2182.06	396.4	4.45	317.42	71.26	627.76	151.49	10.07	26.53	133.32	207.05	16.92	22.28	28.58	192.37	8.71	56.12	27.65	16.56	6.21	140.93	33.19	23.09	26.66	119.03	30.01	48.25	15.01
Hansabred	H113	2017	3	22.13	109.78	1605.39	284.97	4.49	234.78	90.77	525.35	165.16	10.79	33.5	123.91	124.45	17.98	21.09	20.76	192.78	30.76	73.69	27.79	16.16	8.19	133.06	37.97	29.81	41.93	111.26	40.93	62.51	15.1
IFAPA	H113	2017	1	29.03	380.11	2330.02	322.37	12.71	268.12	69.37	534.62	138.17	8.5	38.9	130.79	155.58	16.85	20.34	33.42	193.39	41.69	41.65	32.01	29.03	8.19	129.38	11.79	34.9	40.22	111.73	37.29	43.51	25.1
IFAPA	H113	2017	2	40.83	424.95	2476.98	386.45	10.34	214.7	68.31	967.44	235.11	17.53	45.03	118.28	90.21	29.2	23.44	52.19	230.61	99.04	42.78	63.25	50.92	13.45	186.03	32.64	43.84	31.56	127.29	49.73	60.82	22.03
IFAPA	H113	2017	3	37.86	613.62	3239.77	459.15	12.67	287.1	44.06	603.63	169.59	12.58	53.96	188.44	150.76	37.81	14.89	31.4	146.94	41.88	44.63	47.55	33.76	14.62	154.18	19.82	31.54	33.43	103.49	20.37	44.67	8.12
INHORT	H113	2017	1	27.11	96.84	1792.02	364.35	6.7	283.36	45.12	467.98	129.34	8.98	22.72	113.44	149.39	12.49	9.82	17.3	103.37	7.3	47.19	23	11.41	3.56	108.21	23.33	11.87	27.49	95.51	20.08	41.35	8.66
INHORT	H113	2017	2	20.77	72.3	1423.21	274.54	3.98	218.53	28.92	429.18	119.27	9.21	25.68	118.16	175.74	13.95	7.91	15.38	118.75	3.45	51.8	19.77	11.3	6	110.37	25.85	13.5	21.08	80.11	16.44	41.43	9.58
INHORT	H113	2017	3	27.12	98.48	1957.78	356.88	5.98	299.95	63.38	563.16	166.18	12.29	38.95	165.59	191.8	12.54	10.77	22.45	156.36	12.72	74.22	25.15	17.87	8.11	130.3	29.87	12.9	22.13	116.75	43.36	66.72	17.89
UPM	H113	2017	1	4.73	76.16	1133.7	128.51	5.44	223.28	37.56	464.68	153.17	8.85	13.88	74.4	152.58	7.72	32.13	25.64	279.02	13.09	69.9	14.62	17.59	3.76	71.85	17.29	14.72	11.35	66.85	23.43	30.81	6.85
UPM	H113	2017	2	4.33	89.54	1007.57	146.47	6.19	206.13	31.91	525.07	194.91	11.8	15.88	88.6	118.31	10.26	50.65	30.75	288.42	15.11	90.36	28.25	22.89	4.92	94.73	22.87	18.32	27.58	125.61	17.84	52.16	7.41
UPM	H113	2017	3	12.64	822.19	2376.99	531.45	43.88	329.35	49.57	573.94	145.05	10.35	19.76	80.33	125.48	19.57	19.55	31.15	321.73	19.11	69.15	27.82	17.89	8.86	56.86	12.66	10.06	37.67	111.69	17.08	30.92	7.04
Ciref	H114	2018	1	49.79	1345.16	1841.5	295.29	60.72	219.76	50.81	113.84	31.99	5.28	17.95	69.38	93.8	45.45	10.38	28.69	57.11	30.72	21.38	48.69	16.96	26.86	85.77	26.67	25.4	30.07	75.72	32.04	50.16	5.09
Ciref	H114	2018	2	33.37	971.54	1407.17	248.18	43.48	152.68	44.55	231.86	66.47	8.36	16.99	108.46	99.28	59.45	8.63	33.23	85.78	31.49	35.87	57.7	21.54	24.39	95.69	25.4	25.26	35.64	96.5	20.5	57.11	3.67
Ciref	H114	2018	3	23.7	745.56	1019.17	152.96	33.4	103.38	40	166.75	59.64	4.47	18.99	70.01	65.05	32	7	33.94	72.83	31.03	28.24	41.68	14.67	20.38	49.39	17.01	11.82	17.37	62.87	12.59	55.46	2.54
Hansabred	H114	2018	1	21.66	860.37	1573.73	445.91	47.51	238.88	85.03	321.28	96.26	9.54	43.86	106.18	30.32	32.21	14.96	22.77	122.02	24.87	32.95	34.66	11.87	4.99	114.33	39.28	24.4	34.05	101.62	19.56	51.62	8.72
Hansabred	H114	2018	2	21.12	592.19	1990.52	385.14	44.99	316.47	73.76	244.52	66.57	6.04	24.72	72.37	96.49	31.54	29.71	28.16	160.47	19.46	39.16	53.83	19.98	5.25	107.34	10.39	21.72	27.21	106.52	22.64	37.71	9.75
Hansabred	H114	2018	3	24.82	1004.4	1476.92	364.26	61.41	234.41	56.31	235.79	65.74	6.28	20.76	75.34	59.4	18.78	12.04	12.97	98.34	16.34	22.34	19.24	13.67	4.73	69.09	20.53	22.62	30.75	76.8	15.13	41.15	8.58
IFAPA	H114	2018	1	11.33	520.01	958.17	178.21	39.82	153.83	73.15	177.9	66.08	4.9	27.36	82.66	45.2	29.08	12.87	31.01	156.82	55.69	43.41	45.93	16.55	16.83	58.18	14.59	10.6	20.44	51.39	14.18	36.33	4.29
IFAPA	H114	2018	2	34.33	938.75	1831.03	320.69	67.86	298.7	85.72	198.17	65.2	5.15	27.05	119.69	74.22	42.7	14.39	37.14	177.36	53.62	66.17	60.24	21.2	29.8	95.94	25.03	28.65	46.77	132.18	30.2	65.07	5.11
IFAPA	H114	2018	3	29.14	568.32	1453.76	220.56	30.55	169.65	45.74	267.57	79.22	5.5	15.45	127.92	65.25	34.72	13.11	38.98	155.96	93.54	43.33	41.13	4.93	15.27	54.55	12.77	12.24	15.84	63.92	11.84	47.98	3.08
INHORT	H114	2018	1	24.94	943.37	1616.33	324.92	59.52	245.38	27.87	246.97	88.97	5.02	18.03	81.63	120.94	30.59	21.38	21.95	218.78	21.32	43.94	22.28	21.72	12.97	65.7	25.04	19.18	31.88	78.71	15.07	41.48	8.27
INHORT	H114	2018	2	14.32	505.9	1128.15	315.46	65.77	270.26	63.61	228.06	62.48	8.98	17.93	110.94	63.48	31.24	22.29	19.26	208.17	17.75	52.87	25.11	28.36	15.72	75.49	26.68	21.99	36.5	92.09	15.51	51.75	5.64
INHORT	H114	2018	3	24.05	773.29	1580	460.47	65.11	360.96	49.64	280.72	69.72	6.8	10.64	101.79	98.74	30.82	13.35	23.33	164.54	13.66	45.3	27.54	17.25	17.16	70.29	23.38	19.94	21.77	76.2	19.22	48.87	4.86
UPM	H114	2018	1	44.42	1079.39	1662.04	301.98	50.6	212.36	40.25	361.5	84.72	17.51	17.95	94.23	70.98	24.52	15.58	26.62	108.45	24.4	33.15	34.02	24.22	27.35	102.12	20.38	23.87	22.36	87.88	20.51	49.78	11.31
UPM	H114	2018	2	49.88	1046.83	1432.42	336.02	60.53	260.54	63.35	339.67	55.52	10.24	28.87	108.98	41.14	20.33	9	27.2	112.63	38.94	32.68	33.79	12.84	26.5	71.52	27.06	17.04	29.7	80.12	15.35	63.01	4.96
UPM	H114	2018	3	33.09	1069.57	1361.69	252.52	74.09	260.21	69.41	276.66	46.37	7.54	27.33	114.61	49.55	28.52	14.72	29.93	146.67	50.14	43.18	27.34	26.52	35.1	78.81	34.19	27.07	37.52	94.1	27.2	60.25	10.81
Hansabred	H115	2018	1	16.69	142.32	2509.37	844.48	18.56	559.85	59.85	154.78	60.54	7.55	17.72	100.35	148.6	14.36	26.27	26.47	167.21	13.42	35.8	22.23	16.94	5.72	126.17	31.61	38.67	38.82	115.62	32.09	49.33	8.46
Hansabred	H115	2018	2	12.96	28.34	2121.55	792.39	12.24	457.66	44.09	121.73	38.04	7.39	14.23	86.85	108.04	6.83	20.27	14.8	142.06	9.1	29.76	9.73	9.24	15.24	101.54	26.27	29.36	36.37	103.37	31.74	62.22	7.39
Hansabred	H115	2018	3	4.38	29.36	1130.06	269.11	4.56	175.63	30.62	115.25	46.89	4.99	7.23	89.4	65.01	13.83	17.58	17.22	119.96	16.53	16.58	8.29	7.51	3.4	74.56	14.76	8.44	19.81	63.85	13.35	39.08	1.7
IFAPA	H115	2018	1	8.02	5.98	1316.38	343.54	8.83	224.71	52.03	150.89	39.15	5.53	17.54	84.52	43.17	16.03	15.67	32.89	150.99	84.44	37.92	28.1	16.05	7.75	69.41	13.15	13.56	28.37	78.02	14.98	46.05	3.6
IFAPA	H115	2018	2	24.5	30.16	2198.34	559.49	30.01	405.66	59.81	147.49	37.97	5.4	27.65	93.94	62.52	27.12	23.3	30.21	236.21	69.99	56.37	34.57	29.65	11.08	102.53	25.62	18.87	35.96	107.49	26.92	42.05	7.42
IFAPA	H115	2018	3	10.65	12.07	1718.8	443.27	12.6	290.58	97.6	173.81	38.58	8.42	37.74	135.83	52.24	20.26	26.27	37.92	298.44	68.3	60.38	38.73	32.14	17.72	141.57	28.41	34.31	46.36	139.54	36.99	58.07	8.18
INHORT	H115	2018	1	8.83	7.24	1271.42	431.15	10.6	229.08	119.94	190.51	53.4	3.12	32.05	115.71	74.6	8.51	29.36	15.8	326.07	28.5	77.6	21.61	27.03	15.98	130.67	39.25	38.99	34.42	115.5	31.08	55.71	9.79
INHORT	H115	2018	2	8.17	11	1690.81	683.73	23.67	365.02	143.55	255.91	118.96	8.67	57.28	140.53	71.9	27.64	36.72	23.14	381.13	31.79	87.18	29.18	35.43	7.92	169.98	40.17	39.05	57.83	134.76	42.69	96.18	11.6
INHORT	H115	2018	3	12.33	26.98	2518.01	811.3	5.91	352.26	50.1	270.27	113.54	4.44	27.05	209.76	85.33	9.97	19.85	13.49	216.06	13.22	44.56	13.74	13.64	6.27	76.02	17.99	12.67	19.39	53.24	11.61	80.37	2.02
UPM	H115	2018	1	19.46	15.07	2407.39	597.86	10.39	461.47	98.79	175.2	55.12	11	39.34	179.56	54.91	12.17	39.74	48.82	278.92	21.58	42.54	28.02	19.95	15.13	160.66	24.79	37.11	27.21	94.69	28.01	54.31	9.7
UPM	H115	2018	2	15.22	17.45	1848.49	563.62	11.24	406.53	79.77	157.82	29.01	6.71	22.83	82.59	45.45	16.98	25.39	42.19	211.19	20.67	35.91	28.71	22.9	10.59	140.08	30.06	27.85	32.99	123.82	29.53	30.77	9
UPM	H115	2018	3	12.82	10.53	1628.29	554.83	13.73	362.31	108.12	166.07	32.3	13.8	28.56	101.52	49.93	16.09	28.25	42.48	258.25	27.2	52.37	36.38	26.98	13.93	166.75	38.42	44.76	42.17	147.42	46.04	64.62	13.55
Ciref	H116	2018	1	14.24	797.33	1498.79	243.68	22.35	75.34	60.96	139.49	47	5.79	21.56	99.99	60.98	41.07	9.04	40.77	76.6	18.79	30.28	52.19	13.17	7.46	46.4	10.26	8.37	13.6	52.96	7.51	31.92	2.15
Ciref	H116	2018	2	30.38	1597.59	2328.58	437.65	31.56	132.55	53.54	153.82	52.56	3.64	26.79	103.28	73.84	36.92	6.45	40.32	53.02	20.57	23.21	49.16	13.38	7.93	71.58	15.65	11.76	16.07	59.3	17.1	29.59	3.42
Ciref	H116	2018	3	22.23	1081.17	1691.04	334.53	15.41	70.44	70.55	196.21	51.57	8.06	16.23	102.73	65.59	39.67	8.05	38.98	51.08	19.85	25.6	53.74	13.04	6.59	71.15	16.34	15.58	23.02	70.75	18.75	30.07	5.04
Hansabred	H116	2018	1	19.15	765.62	1239.16	572.19	25.51	137.3	43.59	167.12	65.02	6.37	11.42	84.4	58.82	17.02	8.9	18.76	73.85	9.4	31.61	22.6	9.67	4.42	51.32	19.6	18.23	29.46	77.11	18.85	40.99	5.26
Hansabred	H116	2018	2	34.57	1649.62	2463.89	951.21	45.79	249.88	55.28	263.11	97.01	8.93	20.41	126.44	87.58	28.48	13.23	22.48	136.7	14.25	45.16	39.79	15.16	4.32	85.06	20.25	25.26	41.99	111.69	20.55	44.76	7.84
Hansabred	H116	2018	3	20.55	883	1537.91	541.34	33.07	169.21	49.55	168.74	69.67	6.87	22.36	90.27	37.08	17.28	10.88	13.53	107.18	8.66	25.08	24.82	13.98	2.98	62.86	19.42	13.08	29.04	86.72	13.72	41.42	6.73
IFAPA	H116	2018	1	23.2	1195.17	2022.95	495.61	46.36	200.25	49.25	187.89	52.28	4.76	22.5	94.68	54.43	25.76	9.3	32.48	136.04	25.58	30.01	34.06	9.53	8.58	61.22	15.95	16.99	26.88	76.54	19.46	30.51	5.4
IFAPA	H116	2018	2	23.34	1013.29	2185.16	574.07	54.51	323.47	51.06	230.55	59.74	6.74	21.69	136.21	91.13	25.87	18.51	26.85	242.08	18.55	41.55	37.16	13.17	9.77	73.52	18.18	19.71	38.17	92.96	18.01	44.98	6.94
IFAPA	H116	2018	3	24.01	1061.58	1945.68	527.73	53.62	265.49	50.06	160.19	43.34	4.54	19.93	105.73	62.82	22.69	11.09	25.98	183.28	21.22	32.93	32.74	8.18	11.17	66.13	15.3	18.02	25.86	77.38	18.54	42.78	5.13
INHORT	H116	2018	1	13.67	691.79	1354.55	464.61	61.33	223.24	76.31	162.68	90.68	8.8	23.67	107.07	27.94	41	10.13	33.12	172.33	18.6	61.96	46.11	10.76	8.45	78.04	21.33	14.39	29.01	77.28	16.96	54.12	5.44
INHORT	H116	2018	2	29.84	1198.87	2319.25	791.43	74.43	345.98	35.7	294.94	77.4	10.98	17.56	126.49	139.27	39.05	11.81	31.63	224.73	3.87	64.37	32.4	37.63	8.11	55.05	17.01	14.19	23.56	78.53	9.88	55.02	2.93
INHORT	H116	2018	3	8.26	599.43	1559.9	411.9	17.85	156.2	74.86	300.06	79.63	9.13	29.83	148.03	61.37	21.61	13.95	20.86	170.57	2.41	39.26	34.13	16.19	7.24	59.07	15.01	9.12	23.34	63.13	8.77	41.36	3.29
UPM	H116	2018	1	23.5	1311.21	1660.93	437.73	80.95	304.89	81.36	271.91	78.64	11.21	43.86	118.34	18.21	22.84	21.31	34.62	226.3	32.57	47.17	29.99	15.31	11.38	73.9	24.13	16.34	26.49	65.7	13.84	33.12	7.87
UPM	H116	2018	2	15.25	1111.71	1925.07	384.22	85.2	302.25	111.61	237.74	99.61	7.02	34.69	87.67	49.89	31.14	22.46	60.47	316.99	40.45	57.76	48.01	20.41	16.56	93.06	20.98	23.28	23.03	88.51	23.54	42.86	8.94
UPM	H116	2018	3	18.68	1319.66	1705.17	434.43	95.58	334.84	57.45	182.87	47.5	8.85	25.32	67.32	24.88	15.9	8.16	28.07	124.85	19.05	27.99	19.04	9.59	7.08	46.91	19.68	11.58	21.6	45.97	10.78	25.8	5.63
Ciref	H116	2017	1	23.97	1241.27	2291.05	588.62	34.64	186.32	35.31	174.37	86.73	6.3	11.7	94.17	84.8	30.03	7.02	47.21	110.84	23.8	27.36	42.78	18.91	10.29	92.76	20.85	20.72	44.85	111.19	14.73	37.65	20.41
Ciref	H116	2017	2	25.9	1265.28	2309.35	564.75	34.77	187.38	68.18	263.5	95.47	9.31	16.95	128.74	88.48	43.17	8.71	61.88	105.66	38.47	43.71	55.21	18.41	9.55	83.85	36	20.88	54.75	160.18	23.44	47.83	18.66
Ciref	H116	2017	3	22.94	1455.29	2487.66	530.52	32.89	180.31	44.95	170.93	50.08	4.4	17.02	75.21	77.98	31.71	4.55	44.8	57.03	27.11	31.14	35.97	12.98	4.11	74.79	12.53	13.97	23.6	69.51	22.18	35.24	14.87
Hansabred	H116	2017	1	11.82	938.54	1594.36	646.48	59.02	339.88	44.99	109.73	81.81	5.33	11.69	85.17	99.5	15.26	13.64	14.31	178.25	9.08	38.85	16.57	12.72	6.14	81.08	28.64	39.8	43.68	69.25	26.95	34.53	15.12
Hansabred	H116	2017	2	22.26	1322.85	2154.19	862.16	73.28	382.83	66.65	190.29	126.18	7.78	10.6	99.82	132	31.26	22.63	29.06	261.09	20.17	54.12	36.67	28.36	8.01	156.58	37.11	35.31	50.63	177.99	48.07	69.64	21.9
Hansabred	H116	2017	3	16.04	1071.24	1996.56	711.03	75.77	379.41	73.33	176.95	155.5	8.21	21.93	119.37	140.29	23.07	19.69	18.35	302.17	12.39	68.96	25.12	19.93	12.6	143.81	43.64	44.08	72.36	121.51	68.22	91.36	25.06
IFAPA	H116	2017	1	14.6	906.28	2108.49	473.96	23.81	224.38	79.85	264.04	112.84	6.96	28.63	172.98	55.71	30.62	12.61	56.44	242.89	33.23	38.91	37.23	19.91	14.17	102.16	30.5	17.84	45.36	134.38	17.71	44.57	21.03
IFAPA	H116	2017	2	27.51	1264.91	2761.57	607.83	25.88	249.54	49.09	286.5	74.79	6	30.49	107.42	71.55	37.31	13.44	43.83	202.57	39.39	37.26	39.67	18.89	9.43	95.45	28.07	8.93	29.89	107.75	18.29	36.03	12.51
IFAPA	H116	2017	3	27.71	1763.93	3647.3	604.23	26.79	246.37	69.87	408.59	92.76	7.47	35.81	193.35	58.29	32.66	16.08	50.53	241.1	25.68	42.71	43	18.42	10.99	79.71	18.8	18.45	24.27	100.81	11.11	29.22	9.46
INHORT	H116	2017	1	21.85	1031.27	1872.74	656.53	41.58	197.62	34.99	203.94	96.32	7.11	28.56	102.33	104.42	17.83	5.95	20.22	105.37	7.68	32.83	22.37	10.86	6.57	81.76	17.39	9.29	17.36	79.1	16.03	34.23	9.2
INHORT	H116	2017	2	17.37	932.07	1732.8	614.18	31.44	169.73	25.56	234.69	105.33	6.79	19.37	119.45	116.31	19.51	4.8	17.24	101.37	5.78	45.31	23.22	9.69	4.93	83.86	24.67	16.76	16.96	68.51	19.94	32.74	13.1
INHORT	H116	2017	3	18.78	964.09	1695.42	587.81	37.21	162.56	56.5	254.41	129.88	8.52	29.16	109.5	96.34	25.13	6.12	21.96	108.4	7.68	56.89	30.55	12.52	8.75	91.4	27.31	29.66	25.73	94.55	17.93	49.5	18.95
UPM	H116	2017	1	9.32	781.41	1684.51	400.61	25.18	231.67	32.37	248.95	113.05	6.61	11.08	47.69	75.64	11.23	17.35	18.55	165.24	8.48	39.32	15.17	9.7	3.73	41.52	12.28	16.9	32.39	111.86	16.55	27.31	6.95
UPM	H116	2017	2	12.79	797.28	1555.15	455.63	21.03	191.67	41.76	340.87	135.76	7.72	15.71	75.32	95.16	15.09	13.55	18.51	170.38	13.36	40.83	19.29	11.45	1.71	58.98	19.13	10.21	15.49	73.94	12.39	43.06	10.44
UPM	H116	2017	3	10.67	974.2	1923.97	451.52	31.37	246.35	31.02	332.7	147.78	8.68	18.22	84.41	95.68	19.55	19.6	22.87	232.39	16.22	47.45	21.92	12.96	4.35	66.57	9.54	22.01	19.19	103	28.73	33.24	5.78
Ciref	H117	2018	1	18.28	502.84	1554.96	276.59	16.11	78.98	94.98	624.04	85.13	10.52	22.04	158.2	170.77	20.83	9.76	12.3	56.38	26.89	24.96	34.64	12.63	22.06	45.73	15.79	22.81	47.95	130.04	16.75	25.59	4.12
Ciref	H117	2018	2	12.55	435.56	1396.73	131.6	14.98	120.63	171.51	578.91	140.42	7.57	59.05	244.05	88.65	82.29	35.83	23.19	90.51	52.84	31.46	96.53	21.57	47.03	152.12	36.06	29.27	63.39	194.29	33.66	61.4	8.79
Ciref	H117	2018	3	26.52	772.12	1984.24	270.95	42.27	187.76	110.67	604.2	144.35	7.96	30.49	219.87	139.04	54.93	24.49	16.54	81.01	41.22	41.14	68.48	16.44	41.32	135.03	45.02	43.21	66.82	186.92	26.3	45.2	5.61
Hansabred	H117	2018	1	28.9	711.88	2612.31	780.08	76.59	470.14	119.85	768.76	119.7	11.03	27	191.17	105.16	24.42	35.71	100.82	275.41	34.16	67.81	42.68	19.54	9.23	151.08	52.87	34.6	61.6	212.84	45.86	59.69	13.53
Hansabred	H117	2018	2	17.48	434.5	1519.35	468.19	44.45	289.04	96.98	506.09	76.71	2.52	28.22	123.57	83.63	15.8	10.96	52.78	99.7	21.11	38.13	32.69	17.46	10.64	99.23	31.36	23.97	38.46	107.24	24.67	54.43	6.67
Hansabred	H117	2018	3	12.2	564.43	1255.95	639.78	71.18	303.95	67.57	464.16	91.96	8.16	15.89	118.52	176.23	13.87	13.18	13.33	111.41	21.94	26.8	22.71	17.7	7.04	104.86	29.99	24.69	41.97	126.02	29.02	56.86	7.44
IFAPA	H117	2018	1	24.13	658.96	2387.35	623.04	61.37	338.29	92.04	451.05	98.57	6.4	40.28	130.09	98.97	24.63	8.41	16.77	191.96	37.81	46.69	35.54	20.04	26.27	70.4	20.06	23.51	41.09	121.64	19.49	46.49	6.41
IFAPA	H117	2018	2	19.31	419.57	1675.84	437.35	45.63	247.44	67.99	424.46	69.38	6.46	16.49	125	131.26	22.22	7.61	28.96	164.05	57.33	56.49	24.27	13.68	31.1	108.81	23.49	26.99	39.57	127.42	25.18	57.3	7.09
IFAPA	H117	2018	3	12.44	238.47	1055.97	275.58	21.04	182.69	86.32	541.34	105.32	7.47	26.91	162.27	63.41	24.97	16.83	33.24	256.08	45.49	67.37	30.01	8.6	25.99	86.05	19.64	16.95	36.27	125.86	15.59	44.69	4.58
INHORT	H117	2018	1	9.06	426.28	1372.49	417.61	84.03	370.07	81.76	332.67	127.19	5.85	33.65	122.13	84.88	16.44	13.08	17.89	257.75	18.39	73.31	23.31	18.56	24.44	128.2	37.47	25.2	42.1	119.11	30.78	66.31	10.1
INHORT	H117	2018	2	10.58	420.46	1246.47	456.64	69.32	315.08	124.75	498.15	149.46	6.63	34.06	144.21	111.97	12.9	16.47	28.43	229.84	19.53	54.26	25.73	19.48	18.38	134.95	30.88	31.55	68.51	126.64	30.59	62.05	6.74
INHORT	H117	2018	3	8.11	303.35	880.07	293.6	37.83	155.51	122.78	922.12	258.01	21.02	68.6	199.07	75.64	45.48	29.72	27.88	370.86	51.39	95.14	36.15	34.8	21.3	123.43	28.97	23.72	37	125.19	17.22	44.43	8.94
UPM	H117	2018	1	10.64	512.31	1106.99	285.03	101.35	305.05	140.38	378	70.92	12.36	26.84	90.62	33.49	24.44	28.51	40.42	363.23	42.91	104.25	45.1	25.95	41.3	134.1	53.94	24.27	59.19	144.64	26.98	51.77	8.87
UPM	H117	2018	2	15.68	571.54	1334.51	318.96	117.31	393.68	144.09	381.49	63.33	7.47	35.94	82.71	36.54	21.6	19.75	39.5	287.76	41.45	90.73	39.99	31.23	35.79	110.25	37.26	20.6	40.89	118.25	22.67	43.32	8.27
UPM	H117	2018	3	16.98	667.25	1501.72	362.25	90.75	358.74	131.22	527.34	82.05	11.24	48.01	105.57	59.86	31.57	24.6	30.03	359.46	30.31	87.31	28.59	26.05	39.63	116.73	55.92	31.09	61.37	134.42	31.88	55.16	10.14
Ciref	H118	2018	1	5.15	541.86	1486.91	70.83	21.53	112.64	100.98	383.38	71.77	8.23	35.24	225.84	270.37	71.13	22.2	77.85	198.29	41.3	44.68	95.8	12.83	24.9	234.65	41.74	41.5	45.87	186.45	52.07	90.39	9.72
Ciref	H118	2018	2	6.48	522.16	1706.28	100.3	8.36	70.24	45.01	490.47	67.85	10.37	31.27	238.24	248.99	50.78	11.63	57.02	72.17	26.04	17.73	78.03	12.05	23.61	178.57	38.08	27.76	41.96	163.5	44.36	73.07	9.34
Ciref	H118	2018	3	3.35	381.82	1078.44	40.14	10.32	58.56	99.81	464.77	46.82	7.62	40.65	258.56	176.62	66.02	10.43	126.54	140.66	66.97	35.2	88.82	14.22	38.48	224.22	40.69	61.21	55.26	216.59	59.8	115.96	6.77
Hansabred	H118	2018	1	4.32	223.66	1484.32	172.33	14.75	166.08	58.94	245.81	22.86	3.23	14.06	117.52	167.88	23.91	28.41	36.78	218.75	11.2	28.45	27.06	12.83	5.72	166.08	34.02	41.08	38.18	139.55	51.56	59.72	16.26
Hansabred	H118	2018	2	3.57	207.66	897.26	147.29	16.19	166.53	63.15	258.8	24.48	4.5	17.42	122.54	139.74	23.61	22.44	23.39	254.18	13.39	41.82	29.79	15.2	7.13	168.55	41.43	46.91	50.26	141.59	46.14	58.53	16.32
Hansabred	H118	2018	3	7.34	242.68	1751.96	216.97	14.18	161.32	82.45	296.07	23.47	6.14	32.65	170.3	117.82	39.74	33.61	74.1	372.42	16.57	41.2	58.82	20.02	8.85	287.34	60.46	58.52	68.85	248.69	72.57	87.57	19.81
IFAPA	H118	2018	1	4.93	296.15	1245.38	92.47	13.84	92.58	50.25	370.65	74.39	9.34	28.61	201.33	107.95	54.9	21.84	69.66	306.07	45.01	43.78	65.42	7.45	20.31	194.36	28.53	32.39	42.98	172.95	47.09	67.19	6.07
IFAPA	H118	2018	2	1.9	271.64	985.2	66.46	14.09	68.33	69.78	365.71	69.48	7.4	38.18	148.09	87.79	39.19	12.54	59.68	250.98	32.81	34.94	57.63	13.15	19.74	209.81	35.37	46.25	73.03	210.37	59.4	72.19	11.45
IFAPA	H118	2018	3	3.33	273.1	1307.01	89.3	16.02	117.96	46.07	434.26	80.95	7.05	18.28	216.57	166.72	45.22	18.09	60.57	292.63	40.93	37.21	54.14	7.05	20.67	143.98	27.43	32.74	49.44	143.47	34.55	63.08	5.43
INHORT	H118	2018	1	2.96	145.88	696.42	81.98	20.98	116.15	75.07	451.76	138.94	17.49	18.79	198.63	143.18	47.06	17.7	36.64	319.16	16.58	38.49	39.21	20.74	35.02	175.78	46.69	33.33	73	180	46.18	117.97	8.97
INHORT	H118	2018	2	4.32	248.69	1049.72	137.29	25.8	136.2	50.77	357.66	64.38	8.14	18.62	170.74	163.97	11.91	16.83	19.18	177.44	6.62	29.68	31.54	14.34	12.67	134.17	28.2	31.44	34.4	115.26	36.31	85.9	5.25
INHORT	H118	2018	3	1.05	137.25	548.41	75.79	17.6	79.59	56.21	376.27	115.38	5.21	26.5	202.19	147.2	33.7	22.13	36.21	228.4	11.47	29.93	31.26	15.3	36.6	241.98	43.93	51.32	49.42	200.78	65.87	126.07	8.35
UPM	H118	2018	1	3.71	398.76	1647.77	155.54	32.75	268.06	62.24	251.19	27.77	7.14	33.15	143.47	84.93	25.76	21.6	45.71	295.25	16.43	45.95	35.64	21.49	26.06	169.35	34.52	43.95	37.88	140.2	54.7	81.18	13.08
UPM	H118	2018	2	3.05	417.82	1146.37	126.2	31.69	207.17	77.92	285.76	32.19	7.15	39.52	131.01	72.99	35.02	19.05	35.46	267.71	13.09	42.89	29.22	18.98	26.31	175.93	54.73	51.54	60.07	143.45	54.64	71.22	12.95
UPM	H118	2018	3	3.15	341.45	1167.57	104.42	28.37	187.83	53.8	249.31	23.72	4.78	32.02	107.88	72.84	20.44	16.42	33.92	215.24	15.52	36.39	24.98	15.78	19.85	140.9	39.62	30.3	43.49	112.93	45.24	65	12.14
Ciref	H118	2017	1	2.33	439.15	1249.72	111.05	11.11	79.16	46.27	126.45	10.27	3.95	17.28	102.9	210.71	30	3.54	64.74	57.19	31.39	20.17	41.15	7.67	12.17	99.7	24.85	34.76	31.55	124.05	36.64	66.88	15.1
Ciref	H118	2017	2	4	461.88	1517.14	140.74	9.74	85.34	97.13	208.75	19.72	5.52	25.29	135.15	248.56	49.22	4.2	78.27	113.37	43.65	30.07	63.02	9.42	18.34	253.48	46.49	48.76	65.79	196.12	60.08	73.16	23.07
Ciref	H118	2017	3	2.79	594.23	1747.74	135.67	15.62	100.44	85.74	208.48	20.36	5.51	27.22	161.27	282.07	41.89	5.2	72.18	81.77	28.73	30.51	56.08	9.64	20.37	263.32	42.92	66.56	61.17	196.87	50.21	87.52	20.15
Hansabred	H118	2017	1	1.93	274.44	956.46	130.18	42.4	285.4	61.54	197.07	29.45	5.71	14.9	112.73	156.74	22.74	28.65	28.84	303.41	21.07	51.81	23.36	16.81	21.74	204.87	59.95	47.2	43.07	172.73	50.27	94.58	27.2
Hansabred	H118	2017	2	2.21	318.88	1271.61	190.25	44.4	331.88	82.97	321.43	54.78	7.18	19.8	140.44	197.74	30.97	30.48	35.01	416.83	14.95	59.92	32.44	21.44	25.72	276.03	74.55	48.1	81.34	232.38	94.46	112.2	41.79
Hansabred	H118	2017	3	1.28	195.26	753.8	118.79	28.53	200.5	67.77	239.11	44.02	5.3	19.97	111.71	159.27	20.24	39.17	20.98	325.45	29.69	46.14	28.53	15.6	19.81	248.92	42.91	30.15	55.19	192.47	48.29	105.6	24.35
IFAPA	H118	2017	1	2.1	152.08	960.93	72.71	17.47	117.14	137.26	422.24	19.58	7.36	39.55	171.31	143.47	39.54	22.95	85.75	328.23	47.65	44.41	46.33	23.64	22.13	267.87	33.36	50.72	36.55	173.36	48.31	86.76	27.48
IFAPA	H118	2017	2	3.39	283.67	1135.26	90.11	18.66	114.05	71.93	347.21	19.69	6.43	35.37	192.07	159.15	38.78	16.48	55.56	284.93	32.64	40.19	29.91	14.32	17.01	224.75	43.41	66.52	59.92	182.37	64.79	94.11	26.87
IFAPA	H118	2017	3	3.84	265.74	1408.99	99.62	28.68	161.33	104.64	637.32	42.14	7.77	32.02	240.44	203.96	46.93	25.49	81.01	367.55	36.44	47.8	48.64	25.29	26.44	277.5	53.51	55.13	59.47	245.43	51.91	94.41	28.91
Ciref	H119	2018	1	5.85	17.24	1439.44	145.62	2.99	72.1	44.27	117.91	43.54	5.43	35.35	146.08	120.8	26.82	21.96	19.95	69.75	32.22	19.69	40.55	21.16	16.97	179.94	20.44	28.2	50.4	123.76	49.73	81.33	5.67
Ciref	H119	2018	2	6.01	13.46	2128.42	152.13	3.21	107.02	107.41	153.18	59.23	8.42	27.37	161.28	159.84	39.16	23.24	14.75	78.64	54.87	27.01	36.35	14.65	21.98	129.1	18.36	32.96	71.04	189.22	41.46	70.52	5.01
Ciref	H119	2018	3	6.45	14.76	1585.05	121.65	2.92	95.14	54.57	112.33	45.7	5.96	19.11	182.05	136.74	26.98	14.53	17.99	92.42	43.56	23.3	39.56	8.16	6.52	151.91	10.82	17.18	49.37	130.47	26.75	56.17	4.58
Hansabred	H119	2018	1	2.82	7.01	1068.36	110.41	4.37	85.11	26.99	112.14	33.16	5.49	8.01	185.31	93.1	14.43	26.1	50.11	191.13	28.42	34.35	21.23	9.4	3.36	73.08	16.58	7.96	22.2	66.06	10.49	49.79	1.97
Hansabred	H119	2018	2	10.29	23.24	1793.31	237.83	8.06	218.34	77.25	143.77	45.33	6.12	18.74	135.82	144.66	18.96	17.21	59.56	185.76	20.51	44.22	27.26	19.13	4.62	149.36	21.68	33.72	61.46	152.93	37.82	53.82	10.35
Hansabred	H119	2018	3	4.73	33.3	1705.4	241.45	12.18	233.26	129.8	154.25	40.83	9.64	35.67	205.36	229.85	26.67	24.95	33.01	282.35	29.19	63.81	38.07	31.04	6.77	162.83	41.11	43.17	49.77	203.72	34.48	70.85	6.16
IFAPA	H119	2018	1	6.02	22.77	1577.73	411.75	30.97	280.64	65.27	125.79	37.7	6.21	32.16	105.96	150.5	31.44	15.85	33.66	195.41	52.09	52.55	28.29	23.97	10.01	107.68	20.24	34.04	38.29	128.65	26.72	35.23	12.13
IFAPA	H119	2018	2	15.42	23.58	2062.65	538.3	27.16	320.85	85.4	134.23	39.49	7.42	29.43	132.7	137.34	32.21	14.33	38.87	217.85	65.63	56	40.9	22.24	18.27	134.75	32.24	38.8	72.72	174.64	39.8	53.69	11.03
IFAPA	H119	2018	3	13.49	26.49	2291.25	586.91	22.73	364.25	106.13	178.98	47.02	8.95	41	186.53	133.54	40.74	18.28	44.82	241.27	56.81	65.89	49.74	36.3	17.94	170.85	35.53	40.8	63.25	178.88	40.4	62.33	14.63
INHORT	H119	2018	1	7.19	19.2	1154.3	207.62	8.48	254.24	78.7	87.17	43.99	6.62	33.17	200.53	63.41	22.36	25.69	20.95	255.93	29.26	31.84	26.53	24.46	15.33	134.12	17.98	28.37	56.13	107.89	27.18	87.86	8.3
INHORT	H119	2018	2	4.33	22.42	906.62	165.34	14.46	199.81	110.24	197.65	96.45	8.3	35.65	212.1	108	13.79	35.9	28.28	391.76	37.37	75.25	31.59	39.94	15.26	181.08	45.03	62.48	89.37	238.59	52.47	84.65	11.7
INHORT	H119	2018	3	5.3	25.57	1404.86	229.84	19.97	308.53	80.87	142.04	67.05	12.51	39.93	207.33	127.33	24.43	34.97	19.74	378.65	8.4	79.9	23.27	37.56	12.32	167.68	41.34	45.62	56.4	181.84	44.3	64.71	12.15
UPM	H119	2018	1	8.98	24.98	1600.84	194.21	4.09	212.83	88.9	216.29	39.44	9.66	29.01	233.21	68.45	10.45	23.92	34.09	228.7	13.9	63.23	36.14	36.93	14.68	150.73	49.73	30.73	54.58	165.12	32.91	100.77	8.35
UPM	H119	2018	2	9.87	48.93	2090.44	208.98	18.23	249.7	66.19	148.74	35.09	9.06	30.73	147.74	83.45	25.59	21.25	33.25	211.61	12.33	42.2	33.34	17.04	15.58	133.94	30.85	37.31	33.86	90.37	33.18	54.92	6.99
UPM	H119	2018	3	12.96	49.14	1660.72	308.72	12.12	325.75	95.28	213.33	42.75	13.23	45.78	126.02	93.83	28.37	24.18	35.25	264.21	22.79	61.59	54.66	32.14	21.84	199.84	56.15	49.98	61.62	180.45	51.95	64.07	14.49
Ciref	H120	2018	1	24.97	1214.93	1636.67	172.66	77.17	252.66	81.99	281.04	41.96	6.98	20.16	131.8	175.02	49.94	10.22	54.6	63.66	19.56	9.43	39.39	29.33	6.4	71.37	31.28	34.83	27.9	114.61	23.01	38.23	11.57
Ciref	H120	2018	2	16.6	939.59	1288.53	132.77	31.13	154.23	65.51	294.81	51.48	6.24	14.65	79.77	117.33	35.42	7.55	46.86	73.92	16.59	14.98	33.51	29.75	13.8	141.41	26.14	21.19	15.37	53.9	24	52.92	6.69
Ciref	H120	2018	3	15.3	725.98	1544.71	110.07	21.42	124.73	93.49	332.46	64.98	10.37	17.25	143.23	121.22	35.14	14.1	33.84	52.14	21.67	18.41	38.01	24.02	4.68	72.96	24.14	10.28	29.28	108.39	18.3	22.93	5
Hansabred	H120	2018	1	12.59	735.61	1832.78	400.01	101.05	537.04	86.21	460.09	91.33	8.93	36.22	143.84	91.98	16.06	31.14	20.62	219.7	25.39	36.56	26.2	23.96	20.12	119.54	46.86	23.53	38.54	112.25	23.73	32.32	9.96
Hansabred	H120	2018	2	11.39	543.39	1554.29	268.83	74.08	418.16	62.96	355.5	63.84	5.31	18.05	92.62	128.47	22.65	23.03	19.77	177.9	19.44	39.73	38.07	27.82	3.96	92.26	22.82	21.31	35.68	108.48	22.44	30.05	10.71
Hansabred	H120	2018	3	8	468.1	1199.58	249.62	49.47	317.76	113.09	438.71	84.85	9.34	18.75	144.37	54.24	32.12	44.86	40.74	299.7	27.91	63.09	53.88	40.38	14.85	108.91	15.19	32.88	50.11	131.18	20.39	28.54	12.22
IFAPA	H120	2018	1	12.39	766.62	1983.67	517.69	102.71	398.29	77.53	304.08	34.35	7.38	29.85	113.61	165.72	37.28	24.23	25.53	220.69	36.29	58.65	33.62	34.3	5.06	66.18	12.57	28.78	30.94	110.66	19.33	19.46	10.3
IFAPA	H120	2018	2	34.12	993.95	2113.5	542.57	118.7	532.38	114.76	634.12	96.77	8.5	43.6	212.31	135.25	71.28	36.47	50.96	353.96	111.93	105.45	80.34	51.61	22.74	155.64	47.28	48.79	66.63	216.58	40.97	54.76	17.13
IFAPA	H120	2018	3	12.97	409.24	1210.91	316.01	35.7	283.74	56.31	429.28	61.96	6.86	14.54	119.59	82.98	33.48	30.47	43.24	233.29	61.37	54.79	41.99	21.07	11.48	95.16	19.71	15.39	28.11	113.09	16.3	41.63	4.24
INHORT	H120	2018	1	5.49	192.05	1479.91	125.53	21.86	289.95	66.34	355.77	72.19	6.51	12.92	305.81	96.13	23.43	28.69	12.4	304.17	37.12	44.71	28.55	18.96	11.68	83.29	25.41	15.84	25.91	68.09	9.63	60.21	2.74
INHORT	H120	2018	2	8.96	768.47	1389.99	302.32	90.31	383.54	81.44	580.92	74.8	8.92	23	145.45	95.78	28.89	33.4	17.61	239	13.03	44.31	39.65	52.85	7.77	120.7	27.05	28.69	31.42	93.38	20.6	41.04	11.61
INHORT	H120	2018	3	7.66	554.98	1204.81	221.79	95.11	444.03	96.86	444.73	63.64	9.22	28.82	138.12	84.51	16.98	36.29	17.22	285.63	26.57	57.2	27.9	45.92	15.91	114.26	46.27	27.67	47.31	106.98	33.23	53.02	10.4
UPM	H120	2018	1	15.86	919.12	1717.88	276.42	168.76	598.13	151.56	501.98	46.55	15.78	36.6	158.31	91.76	48.99	34.92	44.17	328.89	35.88	77.92	58.24	56.98	33.41	136.63	60.04	35.22	65.89	179.51	35.26	58.75	17.6
UPM	H120	2018	2	10.92	780.72	1385.37	236.74	142.09	491.89	120.87	394.78	46.79	12.62	35.12	118.37	75.59	42.37	34.56	33.58	275.21	26.09	79.2	45.04	55.07	22.7	125.47	54.03	28.55	59.3	149.18	29.93	61.6	14.95
UPM	H120	2018	3	18.92	474.63	2264.04	170.74	48.11	493.04	43.12	604.6	85.54	6.76	11.73	232.86	53.43	32.37	26.65	34.84	202.33	28.93	49.39	43.35	16.52	19.56	81.83	31.66	7.58	34.75	90.01	9.5	62.78	5.92
Ciref	H121	2018	1	9.24	8.73	1808.47	241.47	1.69	208.32	12.73	372.96	96.11	4.27	6.36	283.37	91.22	12.36	8.51	24.22	14.5	42.29	10.9	47.43	11.79	6.58	26.34	10.35	6.48	7.98	25.79	4.69	42.39	1.1
Ciref	H121	2018	2	18.52	19.97	1448.38	373.49	3.41	320.52	76.97	343.34	89.91	7.08	40.96	165.99	26.08	30.25	18.43	47.2	86.69	56.85	23.08	52.05	41.77	6.43	36.05	10.91	6.83	10.01	31.21	5.71	19.35	1.98
Ciref	H121	2018	3	14.75	28.95	1686.93	403.41	4.44	247.3	104.14	453.61	83.16	6.49	53.6	158.26	64.29	50.02	15.76	35.34	88.14	125.32	19.43	59.54	45.92	10.95	102.8	21.58	19.11	20.14	110.88	17.39	58.29	7.25
Hansabred	H121	2018	1	10.14	36.84	1358.36	616.21	14.05	475.45	71.64	241.58	59.69	7.21	18.49	104.69	106.96	12.52	21.2	18.57	146.08	21.32	39.5	29.11	25	9.78	70.13	4.45	22.53	29.47	89.07	26.64	51.22	4.07
Hansabred	H121	2018	2	9.47	1.95	2435.55	499.41	0.7	332.81	3.97	160	66.24	3.24	0.3	154.88	13.68	5.55	8.63	9.23	21.94	22.07	9.16	10.8	7.92	1.97	11.28	1.66	1.28	3.2	8.65	2.76	14.47	0.14
Hansabred	H121	2018	3	11.09	31.7	1596.02	728.09	16.69	615.17	95.57	202.37	39.88	6.32	41.53	88.65	16.72	13.58	23.29	20.74	134.9	54.82	37.25	33.18	36.53	3.92	86.15	24.2	14.81	19.52	73.29	14.43	34.72	4.95
IFAPA	H121	2018	1	24.27	46.47	2604.65	679.75	32.1	771.62	81.68	252.72	65.58	5.25	44.83	103.33	53.29	23.02	21.2	31.3	202.47	80.78	61.18	46.73	36.68	10.91	78.38	18.22	22.54	27.44	94.53	17.81	34.73	6.1
IFAPA	H121	2018	2	18.11	21.48	2402.94	627.1	18.16	705.89	73.12	258.21	18.71	5.98	48.43	86.29	24.35	28.29	13.83	27.68	158.2	77.67	40.04	50.72	31.87	9.02	63.53	10.49	10.41	25.28	84.04	12.42	34.4	2.86
IFAPA	H121	2018	3	19.84	17.45	1495.87	390.38	6.68	433.32	29.66	343.91	74.48	7.57	23.08	130.6	64.53	15.43	19.01	19.15	191.03	74.74	51.61	59.55	28.77	13.68	80.73	11.13	21.17	26.26	100.36	17.85	51.06	3.64
INHORT	H121	2018	1	13.38	1.87	1832.1	718.77	5.26	600.17	123.44	365.66	137.83	2.28	53.45	80.95	48.46	26.81	14.66	23.62	285.07	27.9	71.24	37.56	23.93	8.01	96.17	18.66	19.04	25.73	113.56	23.14	66.83	3.47
INHORT	H121	2018	2	13.63	8.26	1515.28	564.93	12.88	461.54	129.23	452.45	149.14	6.43	53.14	119.14	39.35	16.6	31.2	24.52	231.68	24.35	90.15	35.79	37.82	5.35	79.33	23.29	16.49	30.12	83.79	15.54	34.63	2.9
INHORT	H121	2018	3	10.55	2.55	1709.97	637.54	32.21	692.19	117.3	246.25	95.19	5.88	18.04	105.86	67.42	13.31	23.22	20.92	225.57	22.16	72.88	51.49	18.07	18.57	127.34	26.79	28.69	51.56	101.74	36.85	59.87	8.08
UPM	H121	2018	1	19.99	15.17	2325.89	793.82	11.97	678.1	81.67	309.5	81.38	4.1	26.04	72.44	43.59	11.21	30.47	30.58	138.93	23.36	30.43	43.05	48.72	7.18	102	25.84	16.11	28.36	103.71	24.21	47.58	5.84
UPM	H121	2018	2	18.18	29.41	2109.18	717.77	11.87	575.28	122.68	311.27	67.92	10.55	37.62	89.7	27.8	19.35	32.02	32.47	154.08	43.47	49.11	49.72	34.98	10.93	120.4	29.02	22.74	31.85	103.82	28.83	52.61	6.93
UPM	H121	2018	3	21.57	61.1	2477.56	945.4	13.73	695.46	191.57	476.47	104.54	6.48	44.95	136.1	48.14	29.55	44.72	53.2	210.74	43.61	61.81	68.68	60.46	14.21	163.27	56.15	42.17	61.63	158.1	36.73	62.81	13.99
Ciref	H122	2018	1	33.08	1346.83	2363.99	607.86	96.18	323.57	45.22	312.08	49.72	4.55	19.17	132.38	220.39	22.62	6.98	15.85	52.72	29.74	11.55	25.27	14.9	27.43	95.81	19.16	22.94	41.3	92.14	32.79	58.04	3.3
Ciref	H122	2018	2	17.77	970.67	1968.22	482.83	87.4	324.84	40.46	301.33	43.77	5.02	16.41	143.11	165.91	28.13	9.45	16.43	108.57	34.57	16.39	25.87	13.22	24.63	110.68	18.18	21.66	35.71	93.67	32.59	57.18	4.23
Ciref	H122	2018	3	27.38	1131.98	2036.53	463.45	59.1	232.9	49.68	438.66	82.42	6.85	23.43	172.58	165.8	32.34	10.98	26.66	95.57	53.3	11.52	37.68	15.96	24.9	140.24	17.52	30.4	27.99	96.94	29.96	57.72	5.17
Hansabred	H122	2018	1	22.85	1349.37	2214.88	856.9	139.06	553.71	65.41	291.25	62.87	7.79	27.44	129.04	49.28	15.14	12.3	12.23	138.96	22.05	18.17	18.96	14.08	7.6	106.45	21.88	27.64	40.64	98.13	24.14	63.76	5.65
Hansabred	H122	2018	2	34.37	1634.77	2727.8	1026.88	194.38	639.78	47.41	252.1	52.63	7.25	24.49	119.46	54.34	13.9	9.63	13.28	135.16	30.46	16.81	16.27	15.34	4.19	86.3	19.14	21.16	33.86	88.19	23.23	43.5	7.46
Hansabred	H122	2018	3	7.76	258.09	1263.15	324.28	21.07	205.78	17.08	270.96	57.72	6.68	3.97	213.48	17.34	10.01	11.59	7.56	64.57	28.28	11.45	13.2	2.36	2.68	34.33	12.03	4.75	16.09	32.22	3.6	46.39	1.47
IFAPA	H122	2018	1	8.17	571.67	1212.96	351.18	83.07	284.07	80.69	307.09	62.12	5.53	33.07	132.05	60.6	26.66	15.79	28.16	267.25	49.94	43.72	32.95	10.56	19.2	109.74	17.82	25.26	35.11	105.42	25.25	57.12	4.86
IFAPA	H122	2018	2	8.04	509.84	1197.97	266.39	49.46	217.94	63.09	328.52	66.28	5.44	41.73	169.36	70.69	18.5	12.32	22.25	180.56	45.74	31.22	26.87	10.87	11.39	106.55	13.58	16.11	32.08	88.09	21.24	39.63	4.87
IFAPA	H122	2018	3	17.83	893.12	1962.5	493.69	96.23	412.4	63.76	375.18	78.87	5.84	33.4	156.5	99.96	29.48	14.98	26.9	240.39	49.43	34.31	39.76	18.15	18.21	105.52	18.05	26.32	36.04	122.18	34.86	51.98	5.61
INHORT	H122	2018	1	6.61	510.35	1312.7	540.79	78.69	358.45	111.3	516.85	148.92	9.94	43.96	200.49	102.44	28.51	20.34	26.33	369.9	20	49.62	32.46	35.98	22.35	125.63	16.15	25.02	34.49	96.2	34.92	88.17	4.08
INHORT	H122	2018	2	12.1	477.84	1226.14	428.88	75.53	358.2	73.5	383.41	75.52	6.4	28.89	177.8	95.14	21.17	12.27	7.21	255.12	13.45	42.65	27.85	24.26	11.71	96.67	18.77	17.26	35.07	89.33	21.42	51.51	3.84
INHORT	H122	2018	3	7.74	388.42	1054.25	347.81	66.8	303.81	58.18	410.04	124.95	5.22	30.32	139.62	114.84	14.92	13.57	12.25	197.7	8.19	39.88	18.77	19.76	12	56.88	9.9	8.1	21.37	80.19	10.82	48.73	1.79
UPM	H122	2018	1	16.29	920.14	1581.26	484.91	141.97	558.38	69.19	300.94	45.49	5.13	29.67	133.71	28.37	16.85	16.41	21.93	227.29	21.35	24.32	18.83	16.79	10.15	105.27	32.6	29.1	35.78	77.85	23.91	39.96	7.55
UPM	H122	2018	2	26.06	1164.75	1806.37	616.78	150.86	580	83.76	406.42	71.71	11.07	40.63	140.26	26.37	17.73	19.83	30.11	245.69	33.12	23.52	22.22	17.65	14.95	112.8	41.09	27.34	45.1	88.47	24.16	60.16	7.75
UPM	H122	2018	3	17.71	1017.15	1630.12	441.82	147.79	503.34	68.21	282.52	43.55	6.13	33.27	116.49	25.37	14.17	14.17	19.3	215.8	29.23	24.02	16.69	17.57	10.27	76.83	28.49	28.04	31.27	72.82	21.64	45.23	8.63
Ciref	H123	2018	1	18.26	713.79	1559.69	140.2	14.03	64.46	49.32	218.02	31.8	5.19	16.85	103.02	84.68	49.87	12.96	44.19	58.26	8.51	22.69	60.86	21.62	10.91	57.89	20.23	11.88	9.67	54.24	8.83	33.84	2.49
Ciref	H123	2018	2	59.28	1761.86	3091.19	278.16	29.48	121.68	47.4	198.21	20.86	5.22	14.28	103.36	174.72	53.64	7.58	38.42	50.29	9.38	18.45	58.06	19.24	15.07	69.02	26.59	18.37	25.25	86.01	20.59	44.95	6.98
Ciref	H123	2018	3	21.69	808.17	1533.49	132.19	9.07	40.63	40.72	125.84	13.7	4.83	20.36	81.16	81.54	45.6	9.84	63.84	45.37	13.4	29.31	62.5	18.2	16.44	67.12	22.67	15.51	21.65	69.26	11.51	46.13	4.12
Hansabred	H123	2018	1	13.23	504.38	1564.09	264.46	42.32	254.06	58.23	202.2	48.12	6	8.36	98.41	169.01	27.15	25.28	19.62	155.2	7.54	23.77	36.05	29.94	17.06	107.4	9.66	22.53	35.69	115.82	26.3	53.66	11.89
Hansabred	H123	2018	2	16.13	272.75	1553.71	225.87	17.77	187.23	26.72	224.16	43.08	6.78	7.63	118.53	120.67	31.01	18.1	40.48	72.64	14.49	24.06	42.54	16.74	3.02	90.35	7.24	8.75	17.51	89.43	13.78	36.45	3.91
Hansabred	H123	2018	3	10.49	368	1253.97	206.94	45.9	200.54	72.27	187.48	36.9	5.02	19.03	109.2	86.16	29.92	21.1	33.59	126.21	11.76	32.56	59.91	20.88	5.29	119.82	7.83	21.42	23.54	121.34	25.97	52.57	9.79
IFAPA	H123	2018	1	13.48	485.41	1444.92	152	37.51	130.35	83.1	202.6	55.3	6.6	14.77	154.68	76.13	50.37	16.32	69.15	157.03	29.47	29.56	73.9	11.82	25.34	94.69	26.3	17.64	20.26	98.47	20.77	68.51	4.82
IFAPA	H123	2018	2	7.22	489.77	1258.74	154.11	48.77	142.67	80.88	188.65	46.78	5.67	24.38	114.95	87	47.58	21.55	72.31	215.21	23.79	25.34	63.93	14.91	18.61	77.51	20.63	16.59	25.92	108.83	25.07	63.49	6.52
IFAPA	H123	2018	3	27.26	806.92	1573.87	237.77	49.86	155.1	55.01	185.07	24.37	4.77	13.13	129.37	103.12	28.55	9.18	33.22	64.94	16.49	18.37	44.01	5.43	13.62	64.02	20.7	22.33	31.18	77.3	18.01	56.72	5.67
INHORT	H123	2018	1	5.89	315.08	992.6	180.37	59.62	236.61	68.22	141.75	28.32	5.06	12.79	125.02	77.24	34.19	27.41	31.91	207.95	18.35	29.97	47.3	23.87	19.66	108.27	32.41	24.35	38.22	116.49	37.02	82.48	11.69
INHORT	H123	2018	2	13.03	450.04	1375.36	268.64	79.35	302.84	84.65	210.98	55.12	6.34	19.79	161.01	123.3	61.31	23.16	43.76	189.13	20.79	34.96	70.31	29.86	17.46	118	35.96	34.44	41.07	139.2	33.71	87.94	11.08
INHORT	H123	2018	3	12.75	436.35	1828.43	274.72	52.8	292.77	56.54	331.73	113.46	8.61	25.91	163.07	164.71	49.79	41.7	40.75	220.34	8.5	29.19	34.79	18.71	6.43	111.98	34.45	21.8	24.79	103.59	27.7	62.27	7.31
UPM	H123	2018	1	20.94	982.93	1959.25	235.61	73.63	229.64	98.55	166.86	24.73	5.49	15.82	99.99	44.23	37.92	14.78	53.08	128.63	23.02	30.07	47.19	22.53	17.75	76.76	23.49	23.66	25.78	77.22	16.74	34.39	11.25
UPM	H123	2018	2	21.72	981.94	2306.98	283.35	90.07	234.31	150.08	194.98	42.28	9.03	27.31	111.98	57.52	41.69	17.02	73.84	210.75	29.41	50.53	52.45	30.6	18.43	101.04	38.1	21.98	41.82	104.77	20.89	51.42	13.83
UPM	H123	2018	3	18.76	896.74	1786.82	215.83	68.55	221.46	140	228.71	35.94	6.53	31.57	121.52	36.42	44.86	11.47	48.18	148.56	24.06	32.03	45.67	25.66	17.1	100.18	33.92	26.46	37.23	95.92	17.2	43.32	15.93
Ciref	H123	2017	1	34	1010.61	2153.96	271.75	27.44	144.29	87.01	210.71	37.83	6.81	19.1	117.97	111.09	51.32	10.61	71.73	71.95	40.5	36.58	66.35	34.88	9.4	104.15	32.2	36.68	31.69	108.17	35.16	47.46	19.68
Ciref	H123	2017	2	32.64	1252.76	2401.08	282.99	29.58	157.77	69.2	181.35	31.74	5.66	14.52	115.95	143.63	39.24	8.77	58.38	66.11	17.11	27.95	54.08	30.03	14.33	104.11	30.71	22.34	38.26	105.85	29.54	63.64	21
Ciref	H123	2017	3	21.63	1122.78	1956.36	218.42	25.86	134.59	62.1	136.34	23.3	3.88	10.85	70.68	95.52	34.98	7.53	48.63	59.13	25.26	22.26	43.42	21.29	7.98	71.67	12.82	11.86	23.4	64.46	16.49	40.76	12.75
Hansabred	H123	2017	1	12.14	788.14	1597.55	299.79	100.49	397.84	65.23	227.52	39.75	6.62	13.03	106.73	161.15	32.82	25.53	24.67	197.59	18.24	29.57	32.3	34.89	18.18	176.57	68.26	44.21	59.34	149.26	49.08	86.03	43.96
Hansabred	H123	2017	2	8.9	616.74	1470.46	256.13	91.26	335.58	48.27	199.77	36.38	6.18	6.28	118.05	136.59	27.14	18.09	22.76	192	12.91	27.09	28.12	24.07	17.79	185.76	69.98	41.77	35.64	143.4	35.13	100.91	29.1
Hansabred	H123	2017	3	9.98	607.84	1396.07	257.53	91.29	366.87	80.65	129.2	26.95	5.17	15.55	95.62	131.46	30.3	20.39	13.39	123.6	11.05	28.86	35.36	27.56	15.47	152.48	56.16	31.27	42.07	128.44	54.44	73.47	52.63
IFAPA	H123	2017	1	19.76	773.32	2210.33	254.43	50.82	241.2	79.15	308.39	49.27	7.75	33.09	193.9	164.17	63.05	22.27	73	183.34	25.28	32.08	72.79	43.59	19.32	170.82	57.22	26.85	55.4	165.87	20.34	70.39	37.82
IFAPA	H123	2017	2	20.47	702.14	1928.33	227.55	37.66	174.69	88.66	274.95	40.81	6.89	26.07	159.43	135.37	46.88	15.98	63.32	126.56	31.17	30.68	59.53	35.16	14.68	157.1	40.74	22.77	39.6	132.83	21.25	59.48	33.71
IFAPA	H123	2017	3	20.81	810.98	2277.59	237.42	40.82	222.79	85.3	207.35	36.32	7.36	21.67	114.83	163.85	32.3	11.71	48.91	123.14	23.28	20.76	41.55	23.99	9.92	139.02	45.46	27.94	25.38	110.98	34.98	46.85	30.54
INHORT	H123	2017	2	7.7	416.52	1016.83	140.24	28.53	114.37	39.01	197.42	25.72	2.61	10.48	74.47	85.34	20.96	18.04	12.26	81.35	4.16	20.73	27.91	14.58	4.28	36.1	9.54	3.69	2.85	18.97	3.77	30.92	11.66
INHORT	H123	2017	1	15.03	657.9	1583.64	246.72	55.83	232.37	93.37	382.48	66.13	7.1	22.92	151.52	135.42	41.57	12.93	44.92	149.87	16.91	32.77	49.97	28.4	16.12	212.1	43.41	28.74	30.11	133.05	32.07	77.47	18.18
INHORT	H123	2017	3	20.42	741.59	1779.16	318.66	57.73	267.86	65.83	357.63	54.28	6.14	15.68	146.04	187.1	37.55	13.09	24.7	143.81	5.69	24.14	38.92	29.63	12.86	131.22	60.84	21.2	32.88	113.71	39.65	86.21	18.64
UPM	H123	2017	1	10.22	408.89	1397.08	163.43	36.29	222.76	56.88	319.36	87.44	5.51	15.34	78.61	102.39	19.05	22.16	26.14	155.54	9.56	34.69	23.28	22.41	5.89	62.52	26.37	21.18	27.56	107.56	19.39	51.78	12.4
UPM	H123	2017	2	6.78	422.83	1277.94	128.87	47.09	199.02	54.57	326.94	97.2	5.74	20.33	66.23	99.11	27.8	21.4	36.29	207.97	15.48	42.75	31.69	22.05	9.04	94.35	28.9	22.09	40.61	135.12	15.98	66.4	10.64
UPM	H123	2017	3	9.35	404.92	1348.99	134.9	34.9	214.76	49.04	270.05	75.97	4.81	13.11	66.46	66.9	12.99	17.8	27.69	139.24	11.16	27.77	19.03	18.32	7.17	44.44	19.76	15.37	15.26	66.92	11.72	43.67	16.61
Ciref	Senga	2017	1	27.01	1438.75	2656.87	285.31	33.19	209.66	39.87	184.96	82.68	14.94	25.02	135.9	197.89	36.23	18.65	35.08	38.6	90.26	13.98	38.11	20.8	8.82	57.66	9.98	8.03	19.17	110.97	9.95	29.88	1.67
Ciref	Senga	2017	2	27.26	1328.73	2432.47	253.48	29.58	190.33	51.82	197.32	79.35	15.72	19.81	109.09	175.66	34.31	18.23	34.17	50.03	97.2	9.92	41.04	20.66	7.48	61.9	11.33	8.82	21.95	122.33	15.43	27.72	2.2
Ciref	Senga	2017	3	31.77	1305.56	2388.1	290.51	27.53	227	60.91	233.91	90.76	13.27	37.42	143.13	134.04	36.11	21.36	50.16	106.72	127.26	16.65	43.17	27.23	12.29	74.35	16.23	11.3	22.38	122.49	17.13	46.16	2.8
Ciref	Senga	2018	1	6.93	895.25	1603.16	148.35	16.18	148.49	34	195.64	69.31	6.52	20.26	122.74	131.44	36.35	28.27	32.85	48.59	32.92	10.09	43.77	30.69	3.72	55.97	15.56	11.3	16.04	57.4	12.76	24.39	1.24
Ciref	Senga	2018	2	10.89	886.04	1798.83	155.6	17.36	103.72	81.02	284.09	96.39	11.18	41.59	167.78	138.53	66.33	37.35	58.45	59.82	75.84	22	86.89	25.23	9.99	96.55	21.46	26.44	26.6	100.94	22.04	43.05	4.97
Ciref	Senga	2018	3	9.72	745.04	1559.52	108.93	15.24	105.08	51.77	217.81	86.27	6.26	29.56	108.4	108.7	36.72	28.85	38.07	48.22	40.89	15.4	55.37	30.95	7.47	70.84	11.85	13.83	20.93	68.99	18.93	18.59	2.27
Hansabred	Senga	2017	1	8.19	606.12	1607.73	185.29	38.49	290.22	35.73	86.77	30.67	0	10.35	55.61	76.88	19.01	32.77	29.2	135.53	41.57	21.85	20.72	27.1	4.22	43.72	7.91	5.2	7.56	50.84	5.6	24.66	1.13
Hansabred	Senga	2017	2	10.01	1080.01	2759.83	292.1	61.77	465.81	83.08	170.72	65.26	10.63	19.82	183.23	98.74	50.72	78.76	58.66	338.08	97.14	36.49	67.55	52.5	0	132.91	16.85	15.77	23.61	113.02	20.4	47.83	4.83
Hansabred	Senga	2017	3	9.6	748.41	1996.47	255.31	44.31	344.12	46.85	85.95	41.88	5.11	14.67	74.08	90.43	22.94	44.42	27.97	176.18	53.61	21.4	26.44	35.56	0	143.87	20.85	19.77	23.33	140.82	24.75	54.05	3.8
Hansabred	Senga	2018	1	18.2	473.35	1930.53	397.21	21.63	299.3	47.85	172.19	49.23	6.04	1.82	177.3	114.69	9.26	7.73	11.73	35.15	24.66	6.69	13.2	3.38	8.35	75.96	12.13	18.57	28.92	87.9	27.38	46.46	3.39
Hansabred	Senga	2018	2	23.8	1082.76	2164.63	427.46	54.98	374.02	28.5	148.93	45.1	4.97	8.49	124.17	95.34	19.73	21.93	21.91	58.71	33.38	11.34	22.76	8	7.98	62.65	10.78	12.84	22.86	57.13	16.72	33.9	1.97
Hansabred	Senga	2018	3	36.83	1758.64	2899.58	598.83	115.24	490.67	46.22	160.51	47.21	6.27	19.17	140.58	113.65	21.75	25.32	27.4	97.17	19.59	15.84	23.95	9.66	5.54	64.68	10.52	16.67	27.5	66.45	21.41	37.77	2.76
IFAPA	Senga	2017	1	15.61	806.89	1661.49	384.85	48.01	246.17	39.3	203.1	53.29	7.24	19.87	93.53	185.97	24.79	18.89	28.51	100.84	55.13	12.31	26.89	19.66	7.03	65.67	10.92	13.11	25.15	129.71	17.33	33.42	3.13
IFAPA	Senga	2017	2	15.82	1199.91	2517.38	341.21	62.87	368.05	38.38	239.45	74.11	13.21	24.18	144.02	102.29	29.81	25.09	33.48	137.45	81.11	19.67	31.87	21.55	5.35	62.16	8.15	10.23	19.71	97.06	10.8	14.22	3.19
IFAPA	Senga	2017	3	13.36	1027.68	2163.26	229.06	43.39	305.25	41.42	188.81	72.07	11.72	29.7	145.27	91.06	37.77	23.14	23.17	166.91	51.36	14.37	30.26	22.96	3.71	77.61	9.01	14.08	15.6	111.01	14.91	13.57	2.2
IFAPA	Senga	2018	1	9.32	737.61	1727.99	140.16	24.24	188.96	35.88	301.18	78.14	6.02	22.36	105.89	120.06	25.78	26.96	28.55	102.54	32.69	16.06	47.77	19.5	5.95	58.74	14.13	10.51	22.23	70.72	14.26	16.92	3.9
IFAPA	Senga	2018	2	21.99	608.27	2534.7	180.69	28.83	241.28	49.99	355.95	119.82	8.2	31.4	155.93	145.36	71.3	52.29	56.79	155.38	64.52	36.11	62.6	27.56	9.86	106.31	14.95	19.73	23.94	99.38	20.85	25	3.95
IFAPA	Senga	2018	3	17.18	1197.42	3109.7	198.22	77.24	566.49	52.27	193.86	48.06	12.99	30.29	135.23	110.23	33.86	71.5	58.01	333.9	66.28	37.13	68.76	29.43	8.05	111.25	20.38	19.96	25.88	104.67	20.85	28.82	3.88
INHORT	Senga	2017	1	12.23	731.73	1568.3	301.35	36.32	224.96	23.57	194.22	60.93	13.88	9.65	95.18	167.67	16.5	15.58	15.44	82.22	25.42	10.26	21.95	15.75	4.94	55.22	9.95	9.74	17.53	103.26	12.75	33.78	2.02
INHORT	Senga	2017	2	10.64	704.53	1614.01	276.27	35.56	218.1	29.78	186.55	71.15	10.5	15.37	94.12	102.16	28.33	14.03	15.43	82.78	25	12.8	29.13	19.4	5.81	49.73	10.24	8.42	13.11	83.38	10.41	26.83	1.57
INHORT	Senga	2017	3	10.08	722.31	1643.5	275	39.72	210.35	26.62	180.39	58.2	9.49	12	94.95	153.97	23	16.12	16.23	72.27	22.68	11.5	24.54	13.83	4.7	62.34	9.2	9.08	14.69	88.68	11.06	27.35	1.93
INHORT	Senga	2018	1	10.15	651.05	1666.78	319.27	34.42	220.25	193.85	258.55	97.36	6.89	48.18	174.61	166.69	31.47	56.72	33.4	218.92	42.06	20.54	33.19	28.34	4.95	23.67	14.08	6	18.06	131.59	6.76	34.59	0.9
INHORT	Senga	2018	2	8.17	385.52	1092.89	132.83	19.11	112.37	242.59	246.35	96.01	14.92	44.86	176.42	109.42	55.31	47.2	78.16	193.99	66.3	23.53	102.3	37.75	2.72	33.44	15.09	2.72	9.46	116.55	3.69	32.01	0.93
INHORT	Senga	2018	3	7.03	482.16	1242.16	216.63	27.34	168.36	153.95	216.86	68.73	10.35	48.15	171.71	126.3	42.91	29.83	48.7	149.08	39.42	13.74	38.13	21.45	5.73	15.49	5.86	0.86	9.2	67.99	2.26	28.05	2.13
UPM	Senga	2017	1	9.5	701.09	1572.16	298.43	38.15	287.67	34.18	238.92	91.89	0	13.53	133.1	203.79	28.56	42.61	27.86	293.66	23.31	37.94	25.52	28.88	10.85	79.32	19.2	17.11	29.89	150.6	25.68	45.05	5.09
UPM	Senga	2017	2	10.48	653.3	1432.91	277.22	39.38	269.55	56.1	247.93	95.65	0	26.3	137.46	140.16	43.96	41.18	36.89	313.32	46.11	44.25	43.85	30.29	11.04	81.21	13.47	27.38	29.91	157.6	17.93	39.09	5
UPM	Senga	2017	3	8.45	680.87	1532.47	252.59	39.96	243.03	47.99	279.36	123.14	0	22.41	133.51	175.48	31.2	40.02	26.19	281.2	36.18	28.18	23.3	23.17	9.09	84.43	19.2	29.63	38.53	174.12	22.61	29.17	5.13
UPM	Senga	2018	1	15.95	1183.26	2151.19	287.55	146.42	475.22	114.79	300.49	64.44	8.45	50.21	105.67	47	45.56	36.49	54.96	188.46	53.81	28.81	50.19	33.32	7.22	90.74	12.05	15.43	32.28	176.03	13.66	41.56	4.31
UPM	Senga	2018	2	24.48	1282.76	2404.88	304.3	112.54	527.71	133.45	336.88	93.37	6.33	58.55	121.75	50.22	27.12	54.82	59.21	205.44	90.02	51.75	56.08	48.25	17.67	101.46	18.43	22.95	19.08	277.63	20.48	44.45	6.98
UPM	Senga	2018	3	19.54	1183.67	2210.26	267.69	126.78	474.08	66.04	255.91	61.06	8.99	28.46	90.71	36.22	38.38	42.3	48.75	150.08	53.55	26.71	40.39	38.32	6.03	72.06	9.88	13.28	19.84	184.1	13.41	28.2	3.55
